# Supplementary material for: Doxorubicin induces an extensive transcriptional and metabolic rewiring in yeast cells
Source: Sci Rep. 2018 Sep 12;8:13672. doi: 10.1038/s41598-018-31939-9 (PMC6135803; doi:10.1038/s41598-018-31939-9)
Supplement: Supplementary file 3 — Supplementary Dataset 2 [file 41598_2018_31939_MOESM3_ESM.xlsx]

## Sheet: Solution
Rxn name	Control 1	Control 2	Control 3		DOX 1	DOX 2	DOX 3		pValues
r_0001	0	0	0		0	0	0		NaN	#DIV/0!
r_0002	0	0	0		0	0	0		NaN	#DIV/0!
r_0003	0	0	0		0	0	0		NaN	#DIV/0!
r_0004	0	0	0		0	0	0		NaN	#DIV/0!
r_0005	0.295048	0.2837	0.317744		0.124828	0.102132	0.124828		0.000207898	0.000207898
r_0006	0.295048	0.2837	0.317744		0.124828	0.102132	0.124828		0.000207898	0.000207898
r_0007	0.017238	0.016575	0.018564		0.007293	0.005967	0.007293		0.000207898	0.000207898
r_0012	0	0	0		0	0	0		NaN	#DIV/0!
r_0013	0	0	0		0	0	0		NaN	#DIV/0!
r_0014	0.0002574	0.0002475	0.0002772		0.0001089	8.91e-05	0.0001089		0.000207898	0.000207898
r_0015	0.0002574	0.0002475	0.0002772		0.0001089	8.91e-05	0.0001089		0.000207898	0.000207898
r_0016	0.050102	0.048175	0.053956		0.021197	0.017343	0.021197		0.000207898	0.000207898
r_0017	0	0	0		0	0	0		NaN	#DIV/0!
r_0018	0.074412	0.07155	0.080136		0.031482	0.025758	0.031482		0.000207898	0.000207898
r_0019	0	0	0		0	0	0		NaN	#DIV/0!
r_0020	0.068718	0.066075	0.074004		0.029073	0.023787	0.029073		0.000207898	0.000207898
r_0021	0	0	0		0	0	0		NaN	#DIV/0!
r_0022	0	0	0		0	0	0		NaN	#DIV/0!
r_0023	-0.077064	-0.0741	-0.082992		-0.032604	-0.026676	-0.032604		0.000207898	0.000207898
r_0024	0	0	0		0	0	0		NaN	#DIV/0!
r_0025	0.077064	0.0741	0.082992		0.032604	0.026676	0.032604		0.000207898	0.000207898
r_0026	0	0	0		0	0	0		NaN	#DIV/0!
r_0027	0.074412	0.07155	0.080136		0.031482	0.025758	0.031482		0.000207898	0.000207898
r_0028	0	0	0		0	0	0		NaN	#DIV/0!
r_0029	0.077064	0.0741	0.082992		0.032604	0.026676	0.032604		0.000207898	0.000207898
r_0030	0	0	0		0	0	0		NaN	#DIV/0!
r_0032	0.014898	0.014325	0.016044		0.006303	0.005157	0.006303		0.000207898	0.000207898
r_0033	0	0	0		0	0	0		NaN	#DIV/0!
r_0034	0	0	0		0	0	0		NaN	#DIV/0!
r_0035	0	0	0		0	0	0		NaN	#DIV/0!
r_0036	0	0	0		0	0	0		NaN	#DIV/0!
r_0037	0	0	0		0	0	0		NaN	#DIV/0!
r_0038	0.0005148	0.000495	0.0005544		0.0002178	0.0001782	0.0002178		0.000207898	0.000207898
r_0039	0.068718	0.066075	0.074004		0.029073	0.023787	0.029073		0.000207898	0.000207898
r_0040	0.068718	0.066075	0.074004		0.029073	0.023787	0.029073		0.000207898	0.000207898
r_0041	0.000112034	0.000107725	0.000120652		4.7399e-05	3.8781e-05	4.7399e-05		0.000207898	0.000207898
r_0042	0	0	0		0	0	0		NaN	#DIV/0!
r_0043	0	0	0		0	0	0		NaN	#DIV/0!
r_0044	0	0	0		0	0	0		NaN	#DIV/0!
r_0045	2.06754e-14	3.25451e-14	-5.62259e-14		-8.8181e-16	1.19284e-14	-5.25004e-14		0.728012	0.728012
r_0057	-1.45789e-13	0	0		0	0	2.81829e-27		0.42265	0.42265
r_0058	2.06754e-14	3.25451e-14	-5.62259e-14		-8.8181e-16	1.19284e-14	-5.25004e-14		0.728012	0.728012
r_0059	0	0	0		0	0	0		NaN	#DIV/0!
r_0060	-0.077064	-0.0741	-0.082992		-0.032604	-0.026676	-0.032604		0.000207898	0.000207898
r_0061	0.077064	0.0741	0.082992		0.032604	0.026676	0.032604		0.000207898	0.000207898
r_0062	0	0	0		0	0	0		NaN	#DIV/0!
r_0063	0	0	0		0	0	0		NaN	#DIV/0!
r_0064	0	0	0		0	0	0		NaN	#DIV/0!
r_0065	0.068718	0.066075	0.074004		0.029073	0.023787	0.029073		0.000207898	0.000207898
r_0066	0	5.29718e-17	0		0	0	0		0.42265	0.42265
r_0067	0	5.29718e-17	0		0	0	0		0.42265	0.42265
r_0068	0	0	0		0	0	0		NaN	#DIV/0!
r_0069	0	0	0		0	0	0		NaN	#DIV/0!
r_0070	0	0	0		0	0	0		NaN	#DIV/0!
r_0072	0	0	0		0	0	0		NaN	#DIV/0!
r_0073	0	0	0		0	0	0		NaN	#DIV/0!
r_0074	0	0	0		0	0	0		NaN	#DIV/0!
r_0075	0	0	0		0	0	0		NaN	#DIV/0!
r_0076	0	0	0		0	0	0		NaN	#DIV/0!
r_0077	0	0	0		0	0	0		NaN	#DIV/0!
r_0078	0	0	0		0	0	0		NaN	#DIV/0!
r_0079	0.0257374	0.0247475	0.0277172		0.0108889	0.0089091	0.0108889		0.000207898	0.000207898
r_0080	0.0171826	0.0165218	0.0185044		0.00726957	0.00594783	0.00726957		0.000207898	0.000207898
r_0081	0	0	0		0	0	0		NaN	#DIV/0!
r_0082	0	0	0		0	0	0		NaN	#DIV/0!
r_0083	0	0	0		0	0	0		NaN	#DIV/0!
r_0084	0	0	0		0	0	0		NaN	#DIV/0!
r_0085	0	0	0		0	0	0		NaN	#DIV/0!
r_0086	0	0	0		0	0	0		NaN	#DIV/0!
r_0087	0	0	0		0	0	0		NaN	#DIV/0!
r_0088	0	0	0		0	0	0		NaN	#DIV/0!
r_0089	0	0	0		0	0	0		NaN	#DIV/0!
r_0090	0	0	0		0	0	0		NaN	#DIV/0!
r_0091	0.1926	25.2665	0.218954		3.74926	14.0039	19.6493		0.709107	0.709107
r_0092	0	0	0		0	0	0		NaN	#DIV/0!
r_0093	0	0	0		0	0	0		NaN	#DIV/0!
r_0094	0	0	0		0	0	0		NaN	#DIV/0!
r_0095	0	0	0		0	0	0		NaN	#DIV/0!
r_0096	0.14586	0.14025	0.15708		0.06171	0.05049	0.06171		0.000207898	0.000207898
r_0097	0.14586	0.14025	0.15708		0.06171	0.05049	0.06171		0.000207898	0.000207898
r_0099	0	0	0		0	0	0		NaN	#DIV/0!
r_0100	0	0	0		0	0	0		NaN	#DIV/0!
r_0101	5.18175e-30	0	0		0	0	0		0.42265	0.42265
r_0102	5.356e-05	5.15e-05	5.768e-05		2.266e-05	1.854e-05	2.266e-05		0.000207898	0.000207898
r_0103	0	0	0		0	0	0		NaN	#DIV/0!
r_0104	0.010686	0.010275	0.011508		0.004521	0.003699	0.004521		0.000207898	0.000207898
r_0105	-1.45789e-13	0	0		0	0	2.81525e-27		0.42265	0.42265
r_0106	2.0169e-27	0	0		0	0	0		0.42265	0.42265
r_0107	2.35304e-27	0	0		0	0	0		0.42265	0.42265
r_0108	0	0	0		0	0	0		NaN	#DIV/0!
r_0109	0.0283356	0.0272458	0.0305153		0.0119882	0.00980849	0.0119882		0.000207898	0.000207898
r_0111	0	0	0		0	0	0		NaN	#DIV/0!
r_0112	0.0472176	0.0454015	0.0508497		0.0199767	0.0163445	0.0199767		0.000207898	0.000207898
r_0113	0	0	0		0	0	0		NaN	#DIV/0!
r_0114	0	0	0		0	0	0		NaN	#DIV/0!
r_0115	0.041782	0.08135	0.044996		0.035794	0.029286	0.035794		0.216735	0.216735
r_0116	0	0	0		0	0	0		NaN	#DIV/0!
r_0117	0	0	0		0	0	0		NaN	#DIV/0!
r_0118	0.041782	0.08135	0.044996		0.035794	0.029286	0.035794		0.216735	0.216735
r_0119	0	0	0		0	0	0		NaN	#DIV/0!
r_0120	2.34847e-27	0	0		0	0	0		0.42265	0.42265
r_0121	2.6708e-27	0	0		0	0	0		0.42265	0.42265
r_0122	0	0	0		0	0	0		NaN	#DIV/0!
r_0123	5.356e-05	5.15e-05	5.768e-05		2.266e-05	1.854e-05	2.266e-05		0.000207898	0.000207898
r_0124	0	0	0		0	0	0		NaN	#DIV/0!
r_0125	-1.45789e-13	0	0		0	0	0		0.42265	0.42265
r_0126	0	0	0		0	0	0		NaN	#DIV/0!
r_0127	0	0	0		0	0	0		NaN	#DIV/0!
r_0128	0	0	0		0	0	0		NaN	#DIV/0!
r_0129	0	0	0		0	0	0		NaN	#DIV/0!
r_0130	0	0	0		0	0	0		NaN	#DIV/0!
r_0131	0	0	0		0	0	0		NaN	#DIV/0!
r_0132	0.00021112	0.000203	0.00022736		8.932e-05	7.308e-05	8.932e-05		0.000207898	0.000207898
r_0133	0	0	0		0	0	0		NaN	#DIV/0!
r_0134	0	0	0		0	0	0		NaN	#DIV/0!
r_0135	0	0	0		0	0	0		NaN	#DIV/0!
r_0137	0	0	0		0	0	0		NaN	#DIV/0!
r_0138	0	0	0		0	0	0		NaN	#DIV/0!
r_0139	0	0	0		0	0	0		NaN	#DIV/0!
r_0140	0	0	0		0	0	0		NaN	#DIV/0!
r_0141	0	0	0		0	0	0		NaN	#DIV/0!
r_0142	0.00400062	0.00384675	0.00430836		0.00169257	0.00138483	0.00169257		0.000207898	0.000207898
r_0143	0	0	0		0	0	0		NaN	#DIV/0!
r_0144	0.00400062	0.00384675	0.00430836		0.00169257	0.00138483	0.00169257		0.000207898	0.000207898
r_0145	0	0	0		0	0	0		NaN	#DIV/0!
r_0146	0	0	0		0	0	0		NaN	#DIV/0!
r_0147	0	0	0		0	0	0		NaN	#DIV/0!
r_0148	1.20256	1.15631	1.29507		0.508776	0.416271	0.508776		0.000207898	0.000207898
r_0149	0	0	0		0	0	0		NaN	#DIV/0!
r_0150	0	0	0		0	0	0		NaN	#DIV/0!
r_0151	0.0257374	0.0247475	0.0277172		0.0108889	0.0089091	0.0108889		0.000207898	0.000207898
r_0152	0.030134	0.028975	0.032452		0.012749	0.010431	0.012749		0.000207898	0.000207898
r_0153	0.030134	0.028975	0.032452		0.012749	0.010431	0.012749		0.000207898	0.000207898
r_0154	0.014898	0.014325	0.016044		0.006303	0.005157	0.006303		0.000207898	0.000207898
r_0155	0	0	0		0	0	0		NaN	#DIV/0!
r_0156	0	0	0		0	0	0		NaN	#DIV/0!
r_0157	0.119288	0.1147	0.128464		0.050468	0.041292	0.050468		0.000207898	0.000207898
r_0158	0	0	0		0	0	0		NaN	#DIV/0!
r_0159	0	0	0		0	0	0		NaN	#DIV/0!
r_0160	0	0	0		0	0	0		NaN	#DIV/0!
r_0161	0	0	0		0	0	0		NaN	#DIV/0!
r_0162	0	0	0		0	0	0		NaN	#DIV/0!
r_0163	980.738	985.243	976.8		993.472	993.2	993.572		0.035862	0.035862
r_0164	0	0	0		0	0	0		NaN	#DIV/0!
r_0165	998.838	998.343	1000		999.972	1000	999.772		0.222201	0.222201
r_0166	0	0	0		0	0	0		NaN	#DIV/0!
r_0167	0	0	0		0	0	0		NaN	#DIV/0!
r_0168	0	0	0		0	0	0		NaN	#DIV/0!
r_0169	0	0	0		0	0	0		NaN	#DIV/0!
r_0170	0	0	0		0	0	0		NaN	#DIV/0!
r_0171	0	0	0		0	0	0		NaN	#DIV/0!
r_0172	0	0	0		0	0	0		NaN	#DIV/0!
r_0173	0.0323196	0.0310765	0.0348057		0.0136737	0.0111875	0.0136737		0.000207898	0.000207898
r_0174	0	0	0		0	0	0		NaN	#DIV/0!
r_0175	0	0	0		0	0	0		NaN	#DIV/0!
r_0176	0	0	0		0	0	0		NaN	#DIV/0!
r_0177	0	0	0		0	0	0		NaN	#DIV/0!
r_0178	0	0	0		0	0	0		NaN	#DIV/0!
r_0179	0	0	0		0	0	0		NaN	#DIV/0!
r_0180	0	0	0		0	0	0		NaN	#DIV/0!
r_0181	0	0	0		0	0	0		NaN	#DIV/0!
r_0182	0	0	0		0	0	0		NaN	#DIV/0!
r_0183	0	0	0		0	0	0		NaN	#DIV/0!
r_0184	0	0	0		0	0	0		NaN	#DIV/0!
r_0185	0	0	0		0	0	0		NaN	#DIV/0!
r_0186	0	0	0		0	0	0		NaN	#DIV/0!
r_0187	0	0	0		0	0	0		NaN	#DIV/0!
r_0188	0	0	0		0	0	0		NaN	#DIV/0!
r_0189	0	0	0		0	0	0		NaN	#DIV/0!
r_0190	0	0	0		0	0	0		NaN	#DIV/0!
r_0191	0	0	0		0	0	0		NaN	#DIV/0!
r_0192	0	0	0		0	0	0		NaN	#DIV/0!
r_0193	0	0	0		0	0	0		NaN	#DIV/0!
r_0194	0	0	0		0	0	0		NaN	#DIV/0!
r_0195	0.006084	0.00585	0.006552		0.002574	0.002106	0.002574		0.000207898	0.000207898
r_0198	0	0	0		0	0	0		NaN	#DIV/0!
r_0199	0	0	0		0	0	0		NaN	#DIV/0!
r_0200	0	0	0		0	0	0		NaN	#DIV/0!
r_0201	0	0	0		0	0	0		NaN	#DIV/0!
r_0202	0.007384	0.0071	0.007952		0.003124	0.002556	0.003124		0.000207898	0.000207898
r_0203	0.007384	0.0071	0.007952		0.003124	0.002556	0.003124		0.000207898	0.000207898
r_0204	0	0	0		0	0	0		NaN	#DIV/0!
r_0205	0	0	0		0	0	0		NaN	#DIV/0!
r_0206	0	0	0		0	0	0		NaN	#DIV/0!
r_0207	0.041782	0.040175	0.044996		0.017677	0.014463	0.017677		0.000207898	0.000207898
r_0208	0.041782	0.040175	0.044996		0.017677	0.014463	0.017677		0.000207898	0.000207898
r_0209	0.041782	0.040175	0.044996		0.017677	0.014463	0.017677		0.000207898	0.000207898
r_0210	0	0	0		0	0	0		NaN	#DIV/0!
r_0211	0.026442	0.025425	0.028476		0.011187	0.009153	0.011187		0.000207898	0.000207898
r_0212	0.026442	0.025425	0.028476		0.011187	0.009153	0.011187		0.000207898	0.000207898
r_0213	0	0	0		0	0	0		NaN	#DIV/0!
r_0214	0.028756	0.02765	0.030968		0.012166	0.009954	0.012166		0.000207898	0.000207898
r_0215	0.113048	0.1087	0.121744		0.047828	0.039132	0.047828		0.000207898	0.000207898
r_0216	999.392	999.415	999.345		999.743	999.79	999.743		0.000207898	0.000207898
r_0217	-999.735	-999.745	-999.715		-999.888	-999.908	-999.888		0.000207898	0.000207898
r_0218	4.74389e-21	-6.18376e-21	-1.08378e-29		-4.3351e-29	8.29094e-23	-2.50159e-21		0.928714	0.928714
r_0219	0.113048	0.1087	0.121744		0.047828	0.039132	0.047828		0.000207898	0.000207898
r_0220	0.07735	0.074375	0.0833		0.032725	0.026775	0.032725		0.000207898	0.000207898
r_0221	0	0	0		0	0	0		NaN	#DIV/0!
r_0222	0	0	0		0	0	0		NaN	#DIV/0!
r_0223	0	0	0		0	0	0		NaN	#DIV/0!
r_0224	0	0	0		0	0	0		NaN	#DIV/0!
r_0225	0.017238	0.016575	0.018564		0.007293	0.005967	0.007293		0.000207898	0.000207898
r_0226	250.919	315.387	251.047		259.958	285.361	299.908		0.728425	0.728425
r_0227	247.968	309.141	251.653		257.554	284.749	297.404		0.682419	0.682419
r_0228	0	0	0		0	0	0		NaN	#DIV/0!
r_0229	0	0	0		0	0	0		NaN	#DIV/0!
r_0230	0	0	0		0	0	0		NaN	#DIV/0!
r_0231	0.00177268	0.0017045	0.00190904		0.00074998	0.00061362	0.00074998		0.000207898	0.000207898
r_0233	0	0	0		0	0	0		NaN	#DIV/0!
r_0234	0.00175812	0.0016905	0.00189336		0.00074382	0.00060858	0.00074382		0.000207898	0.000207898
r_0235	0.00175812	0.0016905	0.00189336		0.00074382	0.00060858	0.00074382		0.000207898	0.000207898
r_0236	0.00175812	0.0016905	0.00189336		0.00074382	0.00060858	0.00074382		0.000207898	0.000207898
r_0237	0.00175812	0.0016905	0.00189336		0.00074382	0.00060858	0.00074382		0.000207898	0.000207898
r_0238	0.00175812	0.0016905	0.00189336		0.00074382	0.00060858	0.00074382		0.000207898	0.000207898
r_0239	0.00175812	0.0016905	0.00189336		0.00074382	0.00060858	0.00074382		0.000207898	0.000207898
r_0240	0.00175812	0.0016905	0.00189336		0.00074382	0.00060858	0.00074382		0.000207898	0.000207898
r_0241	0.00175812	0.0016905	0.00189336		0.00074382	0.00060858	0.00074382		0.000207898	0.000207898
r_0242	2.7987e-27	0	0		0	0	-4.02277e-26		0.396801	0.396801
r_0243	2.496e-05	2.4e-05	2.688e-05		1.056e-05	8.64e-06	1.056e-05		0.000207898	0.000207898
r_0244	0.00166712	0.001603	0.00179536		0.00070532	0.00057708	0.00070532		0.000207898	0.000207898
r_0249	0	0	0		0	0	0		NaN	#DIV/0!
r_0250	0.070538	0.067825	0.075964		0.029843	0.024417	0.029843		0.000207898	0.000207898
r_0252	0	0	0		0	0	0		NaN	#DIV/0!
r_0253	0	1.96401e-26	0		0	0	0		0.42265	0.42265
r_0254	0	-1.2487e-25	0		0	0	0		0.42265	0.42265
r_0255	0	0	0		0	0	0		NaN	#DIV/0!
r_0256	2.678e-05	2.575e-05	2.884e-05		1.133e-05	9.27e-06	1.133e-05		0.000207898	0.000207898
r_0259	0	0	0		0	0	0		NaN	#DIV/0!
r_0260	0	0	6.30998e-30		0	0	0		0.42265	0.42265
r_0261	0	0	0		0	0	-8.36862e-28		0.42265	0.42265
r_0262	0	0	0		0	0	0		NaN	#DIV/0!
r_0263	0	0	0		0	0	0		NaN	#DIV/0!
r_0264	0	0	0		0	0	0		NaN	#DIV/0!
r_0265	0	0	0		0	0	0		NaN	#DIV/0!
r_0266	0	0	0		0	0	0		NaN	#DIV/0!
r_0267	0	0	0		0	0	0		NaN	#DIV/0!
r_0268	2.68284e-29	0	0		0	0	-8.79788e-28		0.411097	0.411097
r_0269	0	0	0		0	0	0		NaN	#DIV/0!
r_0270	2.68284e-29	0	0		0	0	-8.79788e-28		0.411097	0.411097
r_0271	0	0	0		0	0	0		NaN	#DIV/0!
r_0272	0	0	0		0	0	0		NaN	#DIV/0!
r_0273	-1.4908e-12	1.38235e-13	-8.17376e-13		-2.59189e-12	-5.41621e-27	-2.70878e-26		0.895214	0.895214
r_0274	-1.4908e-12	1.38235e-13	-8.17376e-13		-2.59189e-12	-4.05117e-27	-2.43729e-26		0.895214	0.895214
r_0278	0.061334	0.058975	0.066052		0.025949	0.021231	0.025949		0.000207898	0.000207898
r_0279	0.068718	0.066075	0.074004		0.029073	0.023787	0.029073		0.000207898	0.000207898
r_0280	-999.735	-949.451	-999.715		-992.494	-971.986	-960.694		0.706593	0.706593
r_0281	0	0	0		0	0	0		NaN	#DIV/0!
r_0282	0	0	0		0	0	0		NaN	#DIV/0!
r_0283	0	0	0		0	0	0		NaN	#DIV/0!
r_0284	0	0	0		0	0	0		NaN	#DIV/0!
r_0285	0	0	0		0	0	0		NaN	#DIV/0!
r_0286	0	0	0		0	0	0		NaN	#DIV/0!
r_0287	0	0	0		0	0	0		NaN	#DIV/0!
r_0288	0	0	0		0	0	0		NaN	#DIV/0!
r_0289	0	0	0		0	0	0		NaN	#DIV/0!
r_0290	0	0	0		0	0	0		NaN	#DIV/0!
r_0291	0	0	0		0	0	0		NaN	#DIV/0!
r_0292	0	0	0		0	0	0		NaN	#DIV/0!
r_0293	0	0	0		0	0	0		NaN	#DIV/0!
r_0294	0	0	0		0	0	0		NaN	#DIV/0!
r_0295	0	0	0		0	0	0		NaN	#DIV/0!
r_0296	0	0	0		0	0	0		NaN	#DIV/0!
r_0297	0	0	0		0	0	0		NaN	#DIV/0!
r_0298	0	0	0		0	0	0		NaN	#DIV/0!
r_0299	0	0	0		0	0	0		NaN	#DIV/0!
r_0300	0.264834	0.254649	0.285206		0.112045	0.0916735	0.112045		0.000207898	0.000207898
r_0301	5.356e-05	5.15e-05	5.768e-05		2.266e-05	1.854e-05	2.266e-05		0.000207898	0.000207898
r_0302	-999.735	-949.451	-999.715		-992.494	-971.986	-960.694		0.706593	0.706593
r_0303	1000	949.705	1000		992.606	972.078	960.806		0.701082	0.701082
r_0304	0	0	0		0	0	0		NaN	#DIV/0!
r_0306	0	0	0		0	0	0		NaN	#DIV/0!
r_0307	0.0123741	0.0118982	0.0133259		0.00523519	0.00428333	0.00523519		0.000207898	0.000207898
r_0308	0	0	0		0	0	0		NaN	#DIV/0!
r_0309	0.001716	0.00165	0.001848		0.000726	0.000594	0.000726		0.000207898	0.000207898
r_0310	0.001716	0.00165	0.001848		0.000726	0.000594	0.000726		0.000207898	0.000207898
r_0311	0	0	0		0	0	0		NaN	#DIV/0!
r_0312	0	0	0		0	0	0		NaN	#DIV/0!
r_0313	0.001716	0.00165	0.001848		0.000726	0.000594	0.000726		0.000207898	0.000207898
r_0314	0	0	0		0	0	0		NaN	#DIV/0!
r_0315	0	0	0		0	0	0		NaN	#DIV/0!
r_0317	0.00177268	0.0017045	0.00190904		0.00074998	0.00061362	0.00074998		0.000207898	0.000207898
r_0318	0	0	0		0	0	0		NaN	#DIV/0!
r_0319	0	0	0		0	0	0		NaN	#DIV/0!
r_0320	0	0	0		0	0	0		NaN	#DIV/0!
r_0321	0	0	0		0	0	0		NaN	#DIV/0!
r_0322	0	0	0		0	0	0		NaN	#DIV/0!
r_0323	0	0	0		0	0	0		NaN	#DIV/0!
r_0326	0.000128076	0.00012315	0.000137928		5.4186e-05	4.4334e-05	5.4186e-05		0.000207897	0.000207897
r_0327	0	0	0		0	0	0		NaN	#DIV/0!
r_0328	0	0	0		0	0	0		NaN	#DIV/0!
r_0329	0	0	0		0	0	0		NaN	#DIV/0!
r_0330	-0.000624	-0.0006	-0.000672		-0.000264	-0.000216	-0.000264		0.000207898	0.000207898
r_0331	0	0	0		0	0	0		NaN	#DIV/0!
r_0332	0	0	0		0	0	0		NaN	#DIV/0!
r_0333	0	0	0		0	0	0		NaN	#DIV/0!
r_0334	0	0	0		0	0	0		NaN	#DIV/0!
r_0335	0	0	0		0	0	0		NaN	#DIV/0!
r_0338	0	0	0		0	0	0		NaN	#DIV/0!
r_0339	0	0	0		0	0	0		NaN	#DIV/0!
r_0340	0.000112034	0.000107725	0.000120652		4.7399e-05	3.8781e-05	4.7399e-05		0.000207898	0.000207898
r_0341	1.47803e-13	0	0		0	0	-8.36862e-28		0.42265	0.42265
r_0342	0	0	0		0	0	0		NaN	#DIV/0!
r_0343	-2.24701e-29	0	0		0	0	0		0.42265	0.42265
r_0344	0.000936	0.0009	0.001008		0.000396	0.000324	0.000396		0.000207898	0.000207898
r_0345	1.33726e-17	5.46983e-17	0		1.33726e-17	1.34205e-17	0		0.495028	0.495028
r_0346	0	5.29718e-17	0		0	0	0		0.42265	0.42265
r_0347	0	5.29718e-17	0		0	0	0		0.42265	0.42265
r_0348	0	5.29718e-17	0		0	0	0		0.42265	0.42265
r_0349	-0.028756	-0.02765	-0.030968		-0.012166	-0.009954	-0.012166		0.000207898	0.000207898
r_0350	0	5.29718e-17	0		0	0	0		0.42265	0.42265
r_0351	0	0	0		0	0	0		NaN	#DIV/0!
r_0352	0.14586	0.14025	0.15708		0.06171	0.05049	0.06171		0.000207898	0.000207898
r_0353	0.050102	0.048175	0.053956		0.021197	0.017343	0.021197		0.000207898	0.000207898
r_0354	0	0	0		0	0	0		NaN	#DIV/0!
r_0355	0.003562	0.003425	0.003836		0.001507	0.001233	0.001507		0.000207898	0.000207898
r_0356	0	0	0		0	0	0		NaN	#DIV/0!
r_0357	0	0	0		0	0	0		NaN	#DIV/0!
r_0358	0	0	0		0	0	0		NaN	#DIV/0!
r_0359	0	0	0		0	0	0		NaN	#DIV/0!
r_0360	0	0	0		0	0	0		NaN	#DIV/0!
r_0361	0.210054	0.201975	0.226212		0.088869	0.072711	0.088869		0.000207898	0.000207898
r_0362	0.210054	0.201975	0.226212		0.088869	0.072711	0.088869		0.000207898	0.000207898
r_0363	0	0	0		0	0	0		NaN	#DIV/0!
r_0364	0.000807924	0.00077685	0.000870072		0.000341814	0.000279666	0.000341814		0.000207898	0.000207898
r_0365	0	0	0		0	0	0		NaN	#DIV/0!
r_0366	19.6823	14.6215	24.9041		7.16945	7.34773	6.86945		0.0509281	0.0509281
r_0368	0	0	0		0	0	0		NaN	#DIV/0!
r_0369	0	0	0		0	0	0		NaN	#DIV/0!
r_0370	0	0	0		0	0	0		NaN	#DIV/0!
r_0373	0	0	0		0	0	0		NaN	#DIV/0!
r_0399	0	0	0		0	0	0		NaN	#DIV/0!
r_0400	1.45789e-13	0	0		0	4.83215e-28	-2.77323e-27		0.42265	0.42265
r_0402	5.356e-05	5.15e-05	5.768e-05		2.266e-05	1.854e-05	2.266e-05		0.000207898	0.000207898
r_0410	0	0	0		0	0	0		NaN	#DIV/0!
r_0412	-5.356e-05	-5.15e-05	-5.768e-05		-2.266e-05	-1.854e-05	-2.266e-05		0.000207898	0.000207898
r_0436	0	0	0		0	0	0		NaN	#DIV/0!
r_0437	0	0	0		0	0	0		NaN	#DIV/0!
r_0438	0.252403	26.1792	0.298742		3.95486	14.1085	19.9549		0.72649	0.72649
r_0439	0.504807	52.3585	0.597484		7.90973	28.217	39.9097		0.72649	0.72649
r_0440	0	0	0		0	0	0		NaN	#DIV/0!
r_0441	0	0	0		0	0	0		NaN	#DIV/0!
r_0442	0	0	0		0	0	0		NaN	#DIV/0!
r_0443	0	0	0		0	0	0		NaN	#DIV/0!
r_0445	0.1758	0.555853	0.166246		0.244575	0.200107	0.244575		0.642935	0.642935
r_0446	-0.0938326	-0.283631	-0.0895121		-0.124798	-0.102107	-0.124798		0.61006	0.61006
r_0447	-0.0794227	-0.269775	-0.0739936		-0.118701	-0.097119	-0.118701		0.691973	0.691973
r_0448	0	0	0		0	0	0		NaN	#DIV/0!
r_0449	0	0	0		0	0	0		NaN	#DIV/0!
r_0450	0	0	0		0	0	0		NaN	#DIV/0!
r_0451	0	-5.47055e-26	0		0	8.5211e-29	5.72618e-26		0.229994	0.229994
r_0452	0.0976534	0.0938975	0.105165		0.0413149	0.0338031	0.0413149		0.000207898	0.000207898
r_0453	0	0	0		0	0	0		NaN	#DIV/0!
r_0454	0	0	0		0	0	0		NaN	#DIV/0!
r_0455	0	0	0		0	0	0		NaN	#DIV/0!
r_0457	0	0	0		0	0	0		NaN	#DIV/0!
r_0458	0	0	0		0	0	0		NaN	#DIV/0!
r_0459	0	0	0		0	0	0		NaN	#DIV/0!
r_0460	0	0	0		0	0	0		NaN	#DIV/0!
r_0461	0	0	0		0	0	0		NaN	#DIV/0!
r_0462	0.003562	0.003425	0.003836		0.001507	0.001233	0.001507		0.000207898	0.000207898
r_0463	0	0	0		0	0	0		NaN	#DIV/0!
r_0464	0	0	0		0	0	0		NaN	#DIV/0!
r_0465	0	0	0		0	0	0		NaN	#DIV/0!
r_0466	0.1926	25.2665	0.218954		3.74926	14.0039	19.6493		0.709107	0.709107
r_0467	10.7697	-12.8758	13.3866		1.03863	-7.4593	-12.4614		0.359734	0.359734
r_0468	0.042822	0	0.046116		0	0	0		0.184063	0.184063
r_0469	0	0	0		0	0	0		NaN	#DIV/0!
r_0470	-1.35726	-1.49847	-1.45013		-0.659327	-0.539449	-0.659327		0.00014502	0.00014502
r_0471	0	0	0		0	0	0		NaN	#DIV/0!
r_0472	0	0	0		0	0	0		NaN	#DIV/0!
r_0473	0.042822	0	0.046116		0	0	0		0.184063	0.184063
r_0475	0	0	0		0	0	0		NaN	#DIV/0!
r_0476	0.213322	0.205118	0.229732		0.0902517	0.0738423	0.0902517		0.000207898	0.000207898
r_0477	0	0	0		0	0	0		NaN	#DIV/0!
r_0478	0.027404	0.02635	0.029512		0.011594	0.009486	0.011594		0.000207898	0.000207898
r_0479	0.078468	0.07545	0.084504		0.033198	0.027162	0.033198		0.000207898	0.000207898
r_0480	0	0	0		0	0	0		NaN	#DIV/0!
r_0481	0	0	0		0	0	0		NaN	#DIV/0!
r_0482	0	0	0		0	0	0		NaN	#DIV/0!
r_0483	0	0	0		0	0	0		NaN	#DIV/0!
r_0484	0	0	0		0	0	0		NaN	#DIV/0!
r_0485	0	0	0		0	0	0		NaN	#DIV/0!
r_0486	19.9214	15.0448	25.15		7.35571	7.50013	7.05571		0.04843	0.04843
r_0487	0	0	0		0	0	0		NaN	#DIV/0!
r_0488	0	0	0		0	0	0		NaN	#DIV/0!
r_0489	1.3	0.7	1.3		0.7	0.7	0.5		0.134059	0.134059
r_0490	0	0	0		0	0	0		NaN	#DIV/0!
r_0491	0	0	1.21719		0.700696	0.596422	0.500696		0.681651	0.681651
r_0492	1.30165	0.701583	0.0845839		0	0.104148	0		0.19953	0.19953
r_0497	0	0	0		0	0	-1.39526e-12		0.42265	0.42265
r_0499	0.0257374	0.0247475	0.0277172		0.0108889	0.0089091	0.0108889		0.000207898	0.000207898
r_0500	0	0	0		0	0	0		NaN	#DIV/0!
r_0501	0	0	0		0	0	0		NaN	#DIV/0!
r_0502	0.180664	0.367123	0.183023		0.161534	0.132164	0.161534		0.273927	0.273927
r_0503	0	0	0		0	0	0		NaN	#DIV/0!
r_0504	0	0	0		0	2.96931e-33	0		0.42265	0.42265
r_0505	0	-5.50222e-26	0		1.94598e-28	0	5.72114e-26		0.229362	0.229362
r_0506	0.0794227	0.269775	0.0739936		0.118701	0.097119	0.118701		0.691973	0.691973
r_0507	0.0794227	0.269775	0.0739936		0.118701	0.097119	0.118701		0.691973	0.691973
r_0508	0.0794227	0.269775	0.0739936		0.118701	0.097119	0.118701		0.691973	0.691973
r_0509	0	0	0		0	0	0		NaN	#DIV/0!
r_0510	0.13481	0.129625	0.14518		0.057035	0.046665	0.057035		0.000207898	0.000207898
r_0511	0	0	0		0	0	0		NaN	#DIV/0!
r_0512	0.075504	0.0726	0.081312		0.031944	0.026136	0.031944		0.000207898	0.000207898
r_0514	0.0128414	0.0123475	0.0138292		0.0054329	0.0044451	0.0054329		0.000207898	0.000207898
r_0515	0	0	0		0	0	0		NaN	#DIV/0!
r_0518	0	0	0		0	0	0		NaN	#DIV/0!
r_0519	0	0	0		0	0	0		NaN	#DIV/0!
r_0520	0	0	0		0	0	0		NaN	#DIV/0!
r_0521	0	0	0		0	0	0		NaN	#DIV/0!
r_0522	0	0	0		0	0	0		NaN	#DIV/0!
r_0523	0	0	0		0	0	0		NaN	#DIV/0!
r_0524	0	5.29718e-17	0		0	0	0		0.42265	0.42265
r_0525	0.0002574	0.0002475	0.0002772		0.0001089	8.91e-05	0.0001089		0.000207898	0.000207898
r_0526	0	0	0		0	0	0		NaN	#DIV/0!
r_0527	0	0	0		0	0	0		NaN	#DIV/0!
r_0528	0	0.0008475	0		0	0	0		0.42265	0.42265
r_0529	0.0008814	0	0.0009492		0.0003729	0.0003051	0.0003729		0.484999	0.484999
r_0530	0	0	0		0	0	0		NaN	#DIV/0!
r_0531	0	0	0		0	0	0		NaN	#DIV/0!
r_0532	0	0	0		0	0	0		NaN	#DIV/0!
r_0533	0	0	0		0	0	0		NaN	#DIV/0!
r_0534	11.7	13.1	14.4		5.1	6.8	7.5		0.003434	0.003434
r_0535	0	0	0		0	0	0		NaN	#DIV/0!
r_0536	0.017238	0.016575	0.018564		0.007293	0.005967	0.007293		0.000207898	0.000207898
r_0537	0.017238	0.016575	0.018564		0.007293	0.005967	0.007293		0.000207898	0.000207898
r_0538	0.017238	0.016575	0.018564		0.007293	0.005967	0.007293		0.000207898	0.000207898
r_0539	0.017238	0.016575	0.018564		0.007293	0.005967	0.007293		0.000207898	0.000207898
r_0540	0	0	0		0	0	0		NaN	#DIV/0!
r_0541	0	0	0		0	0	0		NaN	#DIV/0!
r_0542	0.074412	0.07155	0.080136		0.031482	0.025758	0.031482		0.000207898	0.000207898
r_0543	0	0	0		0	0	0		NaN	#DIV/0!
r_0544	0	0	0		0	0	0		NaN	#DIV/0!
r_0545	0.074412	0.07155	0.080136		0.031482	0.025758	0.031482		0.000207898	0.000207898
r_0547	0.113048	0.1087	0.121744		0.047828	0.039132	0.047828		0.000207898	0.000207898
r_0548	0.09815	0.094375	0.1057		0.041525	0.033975	0.041525		0.000207898	0.000207898
r_0549	0.014898	0.014325	0.016044		0.006303	0.005157	0.006303		0.000207898	0.000207898
r_0550	0	0	0		0	0	0		NaN	#DIV/0!
r_0551	0	0	0		0	0	0		NaN	#DIV/0!
r_0552	0	0	0		0	0	0		NaN	#DIV/0!
r_0553	1.01311e-16	0	0		0	5.06557e-17	0		0.685598	0.685598
r_0554	0	0	0		0	0	0		NaN	#DIV/0!
r_0555	0	0	0		0	0	0		NaN	#DIV/0!
r_0556	0	0	0		0	0	0		NaN	#DIV/0!
r_0557	0	0	0		0	0	0		NaN	#DIV/0!
r_0558	0.010686	0.010275	0.011508		0.004521	0.003699	0.004521		0.000207898	0.000207898
r_0559	0	0	0		0	0	0		NaN	#DIV/0!
r_0560	0.010686	0.010275	0.011508		0.004521	0.003699	0.004521		0.000207898	0.000207898
r_0561	0	0	0		0	0	0		NaN	#DIV/0!
r_0562	0	0	0		0	0	0		NaN	#DIV/0!
r_0563	0.017238	0.016575	0.018564		0.007293	0.005967	0.007293		0.000207898	0.000207898
r_0564	0.017238	0.016575	0.018564		0.007293	0.005967	0.007293		0.000207898	0.000207898
r_0565	0.0128414	0.0123475	0.0138292		0.0054329	0.0044451	0.0054329		0.000207898	0.000207898
r_0566	0.007384	0.0071	0.007952		0.003124	0.002556	0.003124		0.000207898	0.000207898
r_0567	0	0	0		0	0	0		NaN	#DIV/0!
r_0568	0	0	0		0	0	0		NaN	#DIV/0!
r_0569	2.1413	2.05894	2.30602		0.905935	0.74122	0.905935		0.000207898	0.000207898
r_0570	0.0429754	0.0413225	0.0462812		0.0181819	0.0148761	0.0181819		0.000207898	0.000207898
r_0571	0	0	0		0	0	0		NaN	#DIV/0!
r_0572	0	0	0		0	0	0		NaN	#DIV/0!
r_0573	0	0	0		0	0	0		NaN	#DIV/0!
r_0574	0	0	0		0	0	0		NaN	#DIV/0!
r_0575	0	0	0		0	0	0		NaN	#DIV/0!
r_0596	0	0	0		0	0	0		NaN	#DIV/0!
r_0597	0	0	0		0	0	0		NaN	#DIV/0!
r_0598	0	0	0		0	0	0		NaN	#DIV/0!
r_0599	0	0	0		0	0	0		NaN	#DIV/0!
r_0600	0	0	0		0	0	0		NaN	#DIV/0!
r_0601	0	0	0		0	0	0		NaN	#DIV/0!
r_0602	0	0	0		0	0	0		NaN	#DIV/0!
r_0603	0	0	0		0	0	0		NaN	#DIV/0!
r_0604	0	0	0		0	0	0		NaN	#DIV/0!
r_0605	0	0	0		0	0	0		NaN	#DIV/0!
r_0606	0	0	0		0	0	0		NaN	#DIV/0!
r_0607	0	0	0		0	0	0		NaN	#DIV/0!
r_0608	0	0	0		0	0	0		NaN	#DIV/0!
r_0609	0	0	0		0	0	0		NaN	#DIV/0!
r_0610	0	0	0		0	0	0		NaN	#DIV/0!
r_0611	0	0	0		0	0	0		NaN	#DIV/0!
r_0612	0	0	0		0	0	0		NaN	#DIV/0!
r_0613	0	0	0		0	0	0		NaN	#DIV/0!
r_0614	0	0	0		0	0	0		NaN	#DIV/0!
r_0615	0	0	0		0	0	0		NaN	#DIV/0!
r_0616	0	0	0		0	0	0		NaN	#DIV/0!
r_0617	0	0	0		0	0	0		NaN	#DIV/0!
r_0618	0	0	0		0	0	0		NaN	#DIV/0!
r_0619	0	0	0		0	0	0		NaN	#DIV/0!
r_0620	0	0	0		0	0	0		NaN	#DIV/0!
r_0621	0	0	0		0	0	0		NaN	#DIV/0!
r_0622	0	0	0		0	0	0		NaN	#DIV/0!
r_0623	0	0	0		0	0	0		NaN	#DIV/0!
r_0624	0	0	0		0	0	0		NaN	#DIV/0!
r_0625	0	0	0		0	0	0		NaN	#DIV/0!
r_0626	0	0	0		0	0	0		NaN	#DIV/0!
r_0627	0	0	0		0	0	0		NaN	#DIV/0!
r_0628	0	0	0		0	0	0		NaN	#DIV/0!
r_0629	0	0	0		0	0	0		NaN	#DIV/0!
r_0630	0	0	0		0	0	0		NaN	#DIV/0!
r_0631	0	0	0		0	0	0		NaN	#DIV/0!
r_0632	0	0	0		0	0	0		NaN	#DIV/0!
r_0633	0	0	0		0	0	0		NaN	#DIV/0!
r_0634	0	0	0		0	0	0		NaN	#DIV/0!
r_0635	0	0	0		0	0	0		NaN	#DIV/0!
r_0636	0	0	0		0	0	0		NaN	#DIV/0!
r_0637	0	0	0		0	0	0		NaN	#DIV/0!
r_0638	0	0	0		0	0	0		NaN	#DIV/0!
r_0639	0	0	0		0	0	0		NaN	#DIV/0!
r_0640	0	0	0		0	0	0		NaN	#DIV/0!
r_0641	0	0	0		0	0	0		NaN	#DIV/0!
r_0642	0	0	0		0	0	0		NaN	#DIV/0!
r_0643	0	0	0		0	0	0		NaN	#DIV/0!
r_0644	0	0	0		0	0	0		NaN	#DIV/0!
r_0645	0	0	0		0	0	0		NaN	#DIV/0!
r_0646	0	0	0		0	0	0		NaN	#DIV/0!
r_0647	0	0	0		0	0	0		NaN	#DIV/0!
r_0648	0	0	0		0	0	0		NaN	#DIV/0!
r_0649	0	0	0		0	0	0		NaN	#DIV/0!
r_0650	0	0	0		0	0	0		NaN	#DIV/0!
r_0651	0	0	0		0	0	6.97891e-29		0.42265	0.42265
r_0652	0	0	0		0	0	0		NaN	#DIV/0!
r_0653	0	0	0		0	0	0		NaN	#DIV/0!
r_0654	0	0	0		0	0	0		NaN	#DIV/0!
r_0655	0	0	0		0	0	8.79788e-28		0.42265	0.42265
r_0656	0	0	0		0	0	0		NaN	#DIV/0!
r_0657	0	0	0		0	0	0		NaN	#DIV/0!
r_0658	0	50.5494	0		7.50576	28.0138	39.3058		0.701525	0.701525
r_0659	0.106567	-50.2947	0.103226		-7.39369	-27.9221	-39.1937		0.69916	0.69916
r_0661	0	0	0		0	0	2.84581e-27		0.42265	0.42265
r_0662	0	-4.8231e-28	0		0	0	0		0.42265	0.42265
r_0663	-0.050102	-0.048175	-0.053956		-0.021197	-0.017343	-0.021197		0.000207898	0.000207898
r_0664	0	0	0		0	0	0		NaN	#DIV/0!
r_0665	0.050102	0.048175	0.053956		0.021197	0.017343	0.021197		0.000207898	0.000207898
r_0666	0	0	0		0	0	0		NaN	#DIV/0!
r_0667	0.003562	0.003425	0.003836		0.001507	0.001233	0.001507		0.000207898	0.000207898
r_0668	0	0	0		0	0	0		NaN	#DIV/0!
r_0669	0.050102	0.048175	0.053956		0.021197	0.017343	0.021197		0.000207898	0.000207898
r_0670	-2.06754e-14	-3.25451e-14	5.62259e-14		8.8181e-16	-1.19284e-14	5.25004e-14		0.728012	0.728012
r_0671	2.06754e-14	3.25451e-14	-5.62259e-14		-8.8181e-16	1.19284e-14	-5.25004e-14		0.728012	0.728012
r_0672	-1000	-1000	-1000		-1000	-1000	-1000		NaN	#DIV/0!
r_0673	1000	1000	1000		1000	1000	1000		NaN	#DIV/0!
r_0674	0	0	0		0	0	0		NaN	#DIV/0!
r_0675	0	0	0		0	0	0		NaN	#DIV/0!
r_0676	0	0	0		0	0	0		NaN	#DIV/0!
r_0678	0.074412	0.07155	0.080136		0.031482	0.025758	0.031482		0.000207898	0.000207898
r_0679	0	0	0		0	0	0		NaN	#DIV/0!
r_0680	0	0	0		0	0	0		NaN	#DIV/0!
r_0681	0	0	0		0	0	0		NaN	#DIV/0!
r_0682	0	0	0		0	0	0		NaN	#DIV/0!
r_0683	0	0	0		0	0	0		NaN	#DIV/0!
r_0687	0	0	0		0	0	0		NaN	#DIV/0!
r_0688	0	0	0		0	0	0		NaN	#DIV/0!
r_0689	0	0	0		0	0	0		NaN	#DIV/0!
r_0690	0	0	0		0	0	0		NaN	#DIV/0!
r_0691	0	0	0		0	0	0		NaN	#DIV/0!
r_0692	0	0	0		0.020471	0	0		0.42265	0.42265
r_0693	0.048386	0.046525	0.052108		0	0.016749	0.020471		0.022498	0.022498
r_0694	0	0	0		0	0	0		NaN	#DIV/0!
r_0695	0	0	0		0	0	0		NaN	#DIV/0!
r_0696	0	0	0		0	0	0		NaN	#DIV/0!
r_0697	1.01311e-16	0	0		0	5.06557e-17	0		0.685598	0.685598
r_0698	0.001781	0.0017125	0.001918		0.0007535	0.0006165	0.0007535		0.000207898	0.000207898
r_0699	-0.077064	-0.0741	-0.082992		-0.032604	-0.026676	-0.032604		0.000207898	0.000207898
r_0700	0	0	0		0	0	0		NaN	#DIV/0!
r_0701	0.077064	0.0741	0.082992		0.032604	0.026676	0.032604		0.000207898	0.000207898
r_0702	0	0	0		0	0	0		NaN	#DIV/0!
r_0703	0	0	0		0	0	0		NaN	#DIV/0!
r_0704	0	0	0		0	0	0		NaN	#DIV/0!
r_0705	0	0	0		0	0	0		NaN	#DIV/0!
r_0706	0	0	0		0	0	0		NaN	#DIV/0!
r_0707	0	0	0		0	0	0		NaN	#DIV/0!
r_0708	0	0	0		0	0	0		NaN	#DIV/0!
r_0711	0.074412	0.07155	0.080136		0.031482	0.025758	0.031482		0.000207898	0.000207898
r_0712	0	0	0		0	0	0		NaN	#DIV/0!
r_0713	1000	1000	1000		1000	1000	1000		NaN	#DIV/0!
r_0714	-999.944	-999.987	-999.94		-999.994	-999.995	-999.994		0.13155	0.13155
r_0715	-5.356e-05	-5.15e-05	-5.768e-05		-2.266e-05	-1.854e-05	-2.266e-05		0.000207898	0.000207898
r_0716	0	0	0		0	0	0		NaN	#DIV/0!
r_0717	0	0	0		0	0	0		NaN	#DIV/0!
r_0718	0.04186	0.081425	0.04508		0.035827	0.029313	0.035827		0.216022	0.216022
r_0721	0	0	0		0	0	0		NaN	#DIV/0!
r_0722	0.210166	0.202083	0.226333		0.0889164	0.0727498	0.0889164		0.000207898	0.000207898
r_0723	-0.210166	-0.202083	-0.226333		-0.0889164	-0.0727498	-0.0889164		0.000207898	0.000207898
r_0724	0.0794227	0.269775	0.0739936		0.118701	0.097119	0.118701		0.691973	0.691973
r_0725	0.162545	0.349701	0.16351		0.153868	0.125892	0.153868		0.323439	0.323439
r_0726	0.00400062	0.00384675	0.00430836		0.00169257	0.00138483	0.00169257		0.000207898	0.000207898
r_0727	0.0171826	0.0165218	0.0185044		0.00726957	0.00594783	0.00726957		0.000207898	0.000207898
r_0728	0	0	0		0	0	0		NaN	#DIV/0!
r_0729	0.013182	0.012675	0.014196		0.005577	0.004563	0.005577		0.000207898	0.000207898
r_0730	0	0	0		0	0	0		NaN	#DIV/0!
r_0731	0	0	0		0	0	0		NaN	#DIV/0!
r_0732	0.162545	0.349701	0.16351		0.153868	0.125892	0.153868		0.323439	0.323439
r_0733	0.0794227	0.269775	0.0739936		0.118701	0.097119	0.118701		0.691973	0.691973
r_0734	0	0	0		0	0	0		NaN	#DIV/0!
r_0735	0	0	0		0	0	0		NaN	#DIV/0!
r_0736	0.010686	0.010275	0.011508		0.004521	0.003699	0.004521		0.000207898	0.000207898
r_0737	0	0	0		0	0	0		NaN	#DIV/0!
r_0738	0	0	0		0	0	0		NaN	#DIV/0!
r_0739	0.010686	0.010275	0.011508		0.004521	0.003699	0.004521		0.000207898	0.000207898
r_0747	0.000112034	0.000107725	0.000120652		4.7399e-05	3.8781e-05	4.7399e-05		0.000207898	0.000207898
r_0748	1.47803e-13	0	0		0	0	0		0.42265	0.42265
r_0749	0	0	0		0	0	0		NaN	#DIV/0!
r_0750	0	0	0		0	0	0		NaN	#DIV/0!
r_0751	0	0	0		0	0	-1.69807e-36		0.42265	0.42265
r_0752	0	0	0		0	0	0		NaN	#DIV/0!
r_0753	0	0	0		1.18625e-28	0	7.58472e-29		0.202568	0.202568
r_0754	0	0	0		0	0	0		NaN	#DIV/0!
r_0755	0	0	0		0	0	0		NaN	#DIV/0!
r_0756	0	0	0		0	0	-4.73614e-27		0.42265	0.42265
r_0757	0.000635648	0.0006112	0.000684544		0.000268928	0.000220032	0.000268928		0.000207898	0.000207898
r_0758	0.000635648	0.0006112	0.000684544		0.000268928	0.000220032	0.000268928		0.000207898	0.000207898
r_0759	0.041782	0.08135	0.044996		0.035794	0.029286	0.035794		0.216735	0.216735
r_0760	0	0	0		0	0	0		NaN	#DIV/0!
r_0761	6.90871e-34	5.30029e-18	4.6126e-19		0	5.58548e-18	0		0.982529	0.982529
r_0762	0	0	0		0	0	0		NaN	#DIV/0!
r_0763	0	0	0		0	0	0		NaN	#DIV/0!
r_0764	0	0	0		0	0	0		NaN	#DIV/0!
r_0765	0	0	0		0	0	0		NaN	#DIV/0!
r_0766	0	0	0		0	0	0		NaN	#DIV/0!
r_0767	0	0	0		0	0	0		NaN	#DIV/0!
r_0768	2.06754e-14	3.25451e-14	-5.62259e-14		-8.8181e-16	1.19284e-14	-5.25004e-14		0.728012	0.728012
r_0769	0	0	0		0	0	0		NaN	#DIV/0!
r_0770	0	0	0		0	0	0		NaN	#DIV/0!
r_0771	-4.30047e-17	-3.91074e-15	-6.76551e-18		-1.90345e-16	-2.33566e-15	3.711e-17		0.763723	0.763723
r_0772	0	0	0		0	0	0		NaN	#DIV/0!
r_0773	0.504807	52.3585	0.597484		7.90973	28.217	39.9097		0.72649	0.72649
r_0774	0	0	0		0	0	0		NaN	#DIV/0!
r_0775	0	0	0		0	0	0		NaN	#DIV/0!
r_0781	0	0	0		0	0	0		NaN	#DIV/0!
r_0782	0	0	0		0	0	0		NaN	#DIV/0!
r_0783	0	0	0		0	0	0		NaN	#DIV/0!
r_0784	0	0	0		0	0	0		NaN	#DIV/0!
r_0785	2.06754e-14	3.25451e-14	-5.62259e-14		-8.8181e-16	1.19284e-14	-5.25004e-14		0.728012	0.728012
r_0786	2.06754e-14	3.25451e-14	-5.62259e-14		-8.8181e-16	1.19284e-14	-5.25004e-14		0.728012	0.728012
r_0787	0	0	0		0	0	0		NaN	#DIV/0!
r_0788	0	0	0		0	0	0		NaN	#DIV/0!
r_0789	0	0	0		0	0	0		NaN	#DIV/0!
r_0790	0	0	0		0	0	0		NaN	#DIV/0!
r_0791	0	0	0		0	0	0		NaN	#DIV/0!
r_0792	0.00995493	0.00957205	0.0107207		0.0042117	0.00344594	0.0042117		0.000207898	0.000207898
r_0793	0	0	0		0	0	0		NaN	#DIV/0!
r_0795	0	0	0		0	0	0		NaN	#DIV/0!
r_0796	0.0008814	0	0.0009492		0.0003729	0.0003051	0		0.337376	0.337376
r_0797	0	0	0		0	0	0		NaN	#DIV/0!
r_0798	0	0	0		0	0	0		NaN	#DIV/0!
r_0799	0	0	0		0	0	0		NaN	#DIV/0!
r_0800	0.240557	0.231305	0.259062		0.101774	0.0832699	0.101774		0.000207898	0.000207898
r_0801	0	0	0		0	0	0		NaN	#DIV/0!
r_0802	0	0	0		0	0	0		NaN	#DIV/0!
r_0803	0	0	0		0	0	0		NaN	#DIV/0!
r_0804	0	0	0		0	0	0		NaN	#DIV/0!
r_0805	0	0	0		0	0	0		NaN	#DIV/0!
r_0806	0	0	0		0	0	0		NaN	#DIV/0!
r_0807	0	0	0		0	0	0		NaN	#DIV/0!
r_0810	0	0	0		0	0	0		NaN	#DIV/0!
r_0811	0.744172	0.71555	0.801416		0.314842	0.257598	0.314842		0.000207898	0.000207898
r_0812	0	0	0		0	0	0		NaN	#DIV/0!
r_0813	0.014898	0.014325	0.016044		0.006303	0.005157	0.006303		0.000207898	0.000207898
r_0815	0	0	0		0	0	0		NaN	#DIV/0!
r_0816	0.041782	0.040175	0.044996		0.017677	0.014463	0.017677		0.000207898	0.000207898
r_0817	0	0	0		0	0	0		NaN	#DIV/0!
r_0818	0.041782	0.08135	0.044996		0.035794	0.029286	0.035794		0.216735	0.216735
r_0819	0	0.041175	0		0.018117	0.014823	0.018117		0.832955	0.832955
r_0820	-0.028756	-0.02765	-0.030968		-0.012166	-0.009954	-0.012166		0.000207898	0.000207898
r_0821	0.028756	0.02765	0.030968		0.012166	0.009954	0.012166		0.000207898	0.000207898
r_0831	0	0	0		0	0	0		NaN	#DIV/0!
r_0832	0	-5.4981e-26	0		0	0	5.72314e-26		0.230386	0.230386
r_0841	-5.00716e-14	4.19151e-13	-6.59614e-13		-5.93693e-13	-1.45217e-12	-9.62587e-13		0.0891149	0.0891149
r_0842	-5.00716e-14	4.19151e-13	-6.59614e-13		-5.93693e-13	-1.45217e-12	-9.62587e-13		0.0891149	0.0891149
r_0843	0	0	0		0	0	0		NaN	#DIV/0!
r_0844	0	0	0		0	0	0		NaN	#DIV/0!
r_0845	0	0	0		0	0	0		NaN	#DIV/0!
r_0847	0	0	0		0	0	0		NaN	#DIV/0!
r_0848	0	0	0		0	0	0		NaN	#DIV/0!
r_0849	0	0	0		0	0	0		NaN	#DIV/0!
r_0850	0	0	0		0	0	0		NaN	#DIV/0!
r_0851	-1000	-1000	-1000		-1000	-1000	-1000		NaN	#DIV/0!
r_0852	0.034814	0.033475	0.037492		0.014729	0.012051	0.014729		0.000207898	0.000207898
r_0853	0	0	0		0	0	0		NaN	#DIV/0!
r_0854	0	0	0		0	0	0		NaN	#DIV/0!
r_0855	0.0257374	0.0247475	0.0277172		0.0108889	0.0089091	0.0108889		0.000207898	0.000207898
r_0882	0	0	0		0	0	0		NaN	#DIV/0!
r_0883	0.014898	0.014325	0.016044		0.006303	0.005157	0.006303		0.000207898	0.000207898
r_0884	0	0	0		0	0	0		NaN	#DIV/0!
r_0885	0	0	0		0	0	0		NaN	#DIV/0!
r_0886	0	0	0		0	0	0		NaN	#DIV/0!
r_0887	10.6119	3.69334	13.2244		3.41707	1.7776	0.51707		0.115125	0.115125
r_0888	0.73099	0.702875	0.78722		0.309265	0.253035	0.309265		0.000207898	0.000207898
r_0889	0.1926	25.2665	0.218954		3.74926	14.0039	19.6493		0.709107	0.709107
r_0890	0	0	0		0	0	0		NaN	#DIV/0!
r_0891	0.239112	0.423322	0.245966		0.186262	0.152396	0.186262		0.164151	0.164151
r_0892	19.9214	15.0448	25.15		7.35571	7.50013	7.05571		0.04843	0.04843
r_0893	19.6823	14.6215	24.9041		7.16945	7.34773	6.86945		0.0509281	0.0509281
r_0902	-0.210166	-0.202083	-0.226333		-0.0889164	-0.0727498	-0.0889164		0.000207898	0.000207898
r_0903	0	0	0		0	0	0		NaN	#DIV/0!
r_0904	0.010686	0.010275	0.011508		0.004521	0.003699	0.004521		0.000207898	0.000207898
r_0905	-5.00716e-14	4.19151e-13	-6.59614e-13		-5.93693e-13	-1.45217e-12	-9.62587e-13		0.0891149	0.0891149
r_0906	-5.00716e-14	4.19151e-13	-6.59614e-13		-5.93693e-13	-1.45217e-12	-9.62587e-13		0.0891149	0.0891149
r_0907	0	0	0		0	0	0		NaN	#DIV/0!
r_0908	0.0257374	0.0247475	0.0277172		0.0108889	0.0089091	0.0108889		0.000207898	0.000207898
r_0909	0.017238	0.016575	0.018564		0.007293	0.005967	0.007293		0.000207898	0.000207898
r_0910	0.017238	0.016575	0.018564		0.007293	0.005967	0.007293		0.000207898	0.000207898
r_0911	0.0257374	0.0247475	0.0277172		0.0108889	0.0089091	0.0108889		0.000207898	0.000207898
r_0912	0.0429754	0.0413225	0.0462812		0.0181819	0.0148761	0.0181819		0.000207898	0.000207898
r_0913	0.007384	0.0071	0.007952		0.003124	0.002556	0.003124		0.000207898	0.000207898
r_0914	0.0257374	0.0247475	0.0277172		0.0108889	0.0089091	0.0108889		0.000207898	0.000207898
r_0915	0.0257374	0.0247475	0.0277172		0.0108889	0.0089091	0.0108889		0.000207898	0.000207898
r_0916	0.0791154	0.0760725	0.0852012		0.0334719	0.0273861	0.0334719		0.000207898	0.000207898
r_0917	0.239112	0.423322	0.245966		0.186262	0.152396	0.186262		0.164151	0.164151
r_0918	0.239112	0.423322	0.245966		0.186262	0.152396	0.186262		0.164151	0.164151
r_0919	0	0	0		0	5.99202e-27	0		0.42265	0.42265
r_0920	0	0	0		0	0	0		NaN	#DIV/0!
r_0921	0	0	0		0	0	0		NaN	#DIV/0!
r_0922	2.68327e-29	0	0		0	0	0		0.42265	0.42265
r_0929	0	0	0		0	0	0		NaN	#DIV/0!
r_0935	0	0	0		0	0	0		NaN	#DIV/0!
r_0936	0	0	0		0	0	0		NaN	#DIV/0!
r_0937	0	0	0		0	0	0		NaN	#DIV/0!
r_0938	0.034814	0.033475	0.037492		0.014729	0.012051	0.014729		0.000207898	0.000207898
r_0939	0.02652	0.0255	0.02856		0.01122	0.00918	0.01122		0.000207898	0.000207898
r_0940	0	0	0		0	0	0		NaN	#DIV/0!
r_0941	0.042822	0.041175	0.046116		0.018117	0.014823	0.018117		0.000207898	0.000207898
r_0942	0	0	0		0	0	0		NaN	#DIV/0!
r_0943	0	0	0		0	0	0		NaN	#DIV/0!
r_0944	-1.46137e-27	0	0		0	0	0		0.42265	0.42265
r_0945	0	0	0		0	0	0		NaN	#DIV/0!
r_0946	9.59852e-28	0	0		0	0	0		0.42265	0.42265
r_0947	0	0	0		0	0	0		NaN	#DIV/0!
r_0948	0	0	0		0	0	0		NaN	#DIV/0!
r_0949	0	0	0		0	0	0		NaN	#DIV/0!
r_0950	0	0	0		0	0	0		NaN	#DIV/0!
r_0951	0	0	0		0	0	0		NaN	#DIV/0!
r_0952	0	0	0		0	0	0		NaN	#DIV/0!
r_0953	0	0	0		0	0	0		NaN	#DIV/0!
r_0954	0	0	0		0	0	0		NaN	#DIV/0!
r_0955	0	0	0		0	0	0		NaN	#DIV/0!
r_0956	0	0	0		0	0	0		NaN	#DIV/0!
r_0957	0.042822	0.041175	0.046116		0.018117	0.014823	0.018117		0.000207898	0.000207898
r_0958	0.552344	0.572275	0.594832		0.251801	0.206019	0.251801		9.20283e-05	9.20283e-05
r_0959	18.1323	13.1311	23.2348		6.51367	6.81119	6.21367		0.0568406	0.0568406
r_0960	0	0	0		0	0	0		NaN	#DIV/0!
r_0961	0.448368	0.431124	0.482858		0.189694	0.155204	0.189694		0.000207898	0.000207898
r_0962	19.5449	14.4893	24.756		7.1113	7.30016	6.8113		0.0514078	0.0514078
r_0963	0	0	0		0	0	0		NaN	#DIV/0!
r_0964	0	0	0		0	0	0		NaN	#DIV/0!
r_0965	0	0	0		0	0	0		NaN	#DIV/0!
r_0966	0	0	0		0	0	0		NaN	#DIV/0!
r_0967	0.0005148	0.000495	0.0005544		0.0002178	0.0001782	0.0002178		0.000207898	0.000207898
r_0968	0.0002574	0.0002475	0.0002772		0.0001089	8.91e-05	0.0001089		0.000207898	0.000207898
r_0969	0	0	0		0	0	0		NaN	#DIV/0!
r_0970	0	0	0		0	0	0.0003729		0.42265	0.42265
r_0971	0	0	0		0	0	0		NaN	#DIV/0!
r_0972	0	0	0		0	0	0		NaN	#DIV/0!
r_0973	0.000807924	0.00077685	0.000870072		0.000341814	0.000279666	0.000341814		0.000207898	0.000207898
r_0974	0.000936	0.0009	0.001008		0.000396	0.000324	2.31e-05		0.0194482	0.0194482
r_0975	0	0	0		0	0	0		NaN	#DIV/0!
r_0976	0.000752076	0.00072315	0.000809928		0.000318186	0.000260334	0.000318186		0.000207898	0.000207898
r_0977	0	0	0		0	0	0		NaN	#DIV/0!
r_0978	0.000624	0.0006	0.000672		0.000264	0.000216	0.000264		0.000207898	0.000207898
r_0979	0	0	0		0	0	0		NaN	#DIV/0!
r_0982	0.139678	8.49474	0.154269		1.28169	4.69411	6.58169		0.718638	0.718638
r_0983	0	0	0		0	0	0		NaN	#DIV/0!
r_0984	0.0524073	16.7713	0.0641309		2.46736	9.30966	13.0674		0.70434	0.70434
r_0985	0	0	0		0	0	0		NaN	#DIV/0!
r_0986	5.46e-05	5.25e-05	5.88e-05		2.31e-05	1.89e-05	2.31e-05		0.000207898	0.000207898
r_0987	0	0	0		0	0	0		NaN	#DIV/0!
r_0988	0.074412	0.07155	0.080136		0.031482	0.025758	0.031482		0.000207898	0.000207898
r_0989	0.074412	0.07155	0.080136		0.031482	0.025758	0.031482		0.000207898	0.000207898
r_0990	10.6119	3.69334	13.2244		3.41707	1.7776	0.51707		0.115125	0.115125
r_0992	0	0	0		0	0	0		NaN	#DIV/0!
r_0993	0.000112034	0.000107725	0.000120652		4.7399e-05	3.8781e-05	4.7399e-05		0.000207898	0.000207898
r_0995	0.048204	0.04635	0.051912		0.020394	0.016686	0.020394		0.000207898	0.000207898
r_0996	0.068718	0.066075	0.074004		0.029073	0.023787	0.029073		0.000207898	0.000207898
r_0997	0.068718	0.066075	0.074004		0.029073	0.023787	0.029073		0.000207898	0.000207898
r_0998	0	0	0		0	0	0		NaN	#DIV/0!
r_0999	0	0	0		0	0	0		NaN	#DIV/0!
r_1001	0	0	0		0	0	0		NaN	#DIV/0!
r_1002	0	0	0		0	0	0		NaN	#DIV/0!
r_1003	0	0	0		0	0	0		NaN	#DIV/0!
r_1004	0	0	0		0	0	0		NaN	#DIV/0!
r_1005	0	0	0		0	0	0		NaN	#DIV/0!
r_1006	0	0	0		0	0	0		NaN	#DIV/0!
r_1007	0	0	0		0	0	0		NaN	#DIV/0!
r_1008	0	0	0		0	0	0		NaN	#DIV/0!
r_1009	0	0	0		0	0	0		NaN	#DIV/0!
r_1010	0	0	0		0	0	0		NaN	#DIV/0!
r_1011	0.001781	0.0017125	0.001918		0.0007535	0.0006165	0.0007535		0.000207898	0.000207898
r_1012	0.001781	0.0017125	0.001918		0.0007535	0.0006165	0.0007535		0.000207898	0.000207898
r_1021	0	-5.50037e-26	0		0	8.5211e-29	5.72618e-26		0.229942	0.229942
r_1022	0	-5.49882e-26	0		0	8.37278e-29	5.72698e-26		0.229954	0.229954
r_1023	0	0	0		0	0	0		NaN	#DIV/0!
r_1024	0	0	0		0	0	0		NaN	#DIV/0!
r_1025	0	0	0		0	0	0		NaN	#DIV/0!
r_1026	0.014898	0.014325	0.016044		0.006303	0.005157	0.006303		0.000207898	0.000207898
r_1027	0.014898	0.014325	0.016044		0.006303	0.005157	0.006303		0.000207898	0.000207898
r_1028	0	0	0		0	0	0		NaN	#DIV/0!
r_1029	0	0	0		0	0	0		NaN	#DIV/0!
r_1030	0	0	0		0	0	0		NaN	#DIV/0!
r_1031	0	0	0		0	0	0		NaN	#DIV/0!
r_1032	0	0	0		0	0	0		NaN	#DIV/0!
r_1033	0	0	0		0	0	0		NaN	#DIV/0!
r_1034	0	0	0		0	0	0		NaN	#DIV/0!
r_1035	0	0	0		0	0	0		NaN	#DIV/0!
r_1036	0	0	0		0	0	0		NaN	#DIV/0!
r_1037	0	0	0		0	0	0		NaN	#DIV/0!
r_1038	0.018018	0.017325	0.019404		0.007623	0.006237	0.007623		0.000207898	0.000207898
r_1039	0	0	0		0	0	0		NaN	#DIV/0!
r_1040	0	0	0		0	0	0		NaN	#DIV/0!
r_1041	0.09815	0.094375	0.1057		0.041525	0.033975	0.041525		0.000207898	0.000207898
r_1042	0.049764	0.04785	0.053592		0.021054	0.017226	0.021054		0.000207898	0.000207898
r_1043	0	0	0		0	0	0		NaN	#DIV/0!
r_1044	0	0	0		0	0	0		NaN	#DIV/0!
r_1045	0.000936	0.0009	0.001008		0.000396	0.000324	0.000396		0.000207898	0.000207898
r_1046	0	0	0		0	0	0		NaN	#DIV/0!
r_1047	0	0	0		0	0	0		NaN	#DIV/0!
r_1048	-10.5514	4.72533	-13.1553		-2.16885	2.88912	6.03115		0.261408	0.261408
r_1049	0.0605627	8.41867	0.0690675		1.24822	4.66672	6.54822		0.70865	0.70865
r_1050	-0.00815535	8.3526	-0.00493653		1.21914	4.64294	6.51914		0.700047	0.700047
r_1051	0.006084	0.00585	0.006552		0.002574	0.002106	0.002574		0.000207898	0.000207898
r_1054	9.31029	2.99176	11.9226		2.71637	1.07703	0.0163737		0.114325	0.114325
r_1055	0.007384	0.0071	0.007952		0.003124	0.002556	0.003124		0.000207898	0.000207898
r_1056	0	0	0		0	0	0		NaN	#DIV/0!
r_1057	0.007384	0.0071	0.007952		0.003124	0.002556	0.003124		0.000207898	0.000207898
r_1058	0	0	0		0	0	0		NaN	#DIV/0!
r_1063	-999.819	-999.826	-999.805		-999.924	-999.937	-999.924		0.000207898	0.000207898
r_1065	0	0	0		0	0	0		NaN	#DIV/0!
r_1066	0.02652	0.0255	0.02856		0.01122	0.00918	0.01122		0.000207898	0.000207898
r_1067	0	0	0		0	0	0		NaN	#DIV/0!
r_1068	0	0	0		0	0	0		NaN	#DIV/0!
r_1069	0	0	0		0	0	0		NaN	#DIV/0!
r_1070	0	0	0		0	0	0		NaN	#DIV/0!
r_1071	0	0	0		0	0	0		NaN	#DIV/0!
r_1072	0.013182	0.012675	0.014196		0.005577	0.004563	0.005577		0.000207898	0.000207898
r_1073	0	0	0		0	0	0		NaN	#DIV/0!
r_1074	0	0	0		0	0	0		NaN	#DIV/0!
r_1075	0	0	0		0	0	0		NaN	#DIV/0!
r_1076	0	0	0		0	0	0		NaN	#DIV/0!
r_1077	0	0	0		0	0	0		NaN	#DIV/0!
r_1078	0	0	0		0	0	0		NaN	#DIV/0!
r_1079	0	0	0		0	0	0		NaN	#DIV/0!
r_1080	0	0	0		0	0	0		NaN	#DIV/0!
r_1081	0	0	0		0	0	0		NaN	#DIV/0!
r_1082	0	0	0		0	0	0		NaN	#DIV/0!
r_1083	0	0	0		0	0	0		NaN	#DIV/0!
r_1084	0.73099	0.702875	0.78722		0.309265	0.253035	0.309265		0.000207898	0.000207898
r_1085	0	0	0		0	0	0		NaN	#DIV/0!
r_1086	0	0	0		0	0	0		NaN	#DIV/0!
r_1087	0	1.32105e-33	0		0	0	0		0.42265	0.42265
r_1088	-0.068796	-0.06615	-0.074088		-0.029106	-0.023814	-0.029106		0.000207898	0.000207898
r_1089	0.068796	0.06615	0.074088		0.029106	0.023814	0.029106		0.000207898	0.000207898
r_1090	0	0	0		0	0	0		NaN	#DIV/0!
r_1091	0	0	0		0	0	0		NaN	#DIV/0!
r_1092	0	0	0		0	0	0		NaN	#DIV/0!
r_1093	0	0	0		0	0	0		NaN	#DIV/0!
r_1094	0	0	0		0	0	0		NaN	#DIV/0!
r_1095	0	0	0		0	0	0		NaN	#DIV/0!
r_1096	0	0	-1.73472e-18		0	4.33681e-19	0		0.337202	0.337202
r_1097	0	0	0		0	0	0		NaN	#DIV/0!
r_1098	0	0	0		0	0	0		NaN	#DIV/0!
r_1099	0.074412	0.07155	0.080136		0.031482	0.025758	0.031482		0.000207898	0.000207898
r_1100	0	0	0		0	0	0		NaN	#DIV/0!
r_1101	0	0	0		0	0	0		NaN	#DIV/0!
r_1102	0	0	0		0	0	0		NaN	#DIV/0!
r_1103	0	0	0		0	0	0		NaN	#DIV/0!
r_1104	0	0	0		0	0	0		NaN	#DIV/0!
r_1106	1.73472e-18	-5.20417e-18	-6.93889e-18		2.60209e-18	3.46945e-18	0		0.163087	0.163087
r_1107	0	0	0		0	0	0		NaN	#DIV/0!
r_1108	0	0	0		0	0	0		NaN	#DIV/0!
r_1109	0	0	0		0	0	0		NaN	#DIV/0!
r_1110	250.957	315.575	251.076		260.041	285.429	299.991		0.729124	0.729124
r_1111	0	0	0		0	0	0		NaN	#DIV/0!
r_1112	-999.93	-1000	-999.936		-1000	-1000	-1000		0.184348	0.184348
r_1113	0	0	0		0	0	0		NaN	#DIV/0!
r_1114	0	0	0		0	0	0		NaN	#DIV/0!
r_1115	1.45305	1.39716	1.56482		0.614752	0.502979	0.614752		0.000207898	0.000207898
r_1116	7.22719e-21	-4.0907e-29	-8.24748e-21		-2.58071e-21	8.32308e-22	1.88313e-21		0.940755	0.940755
r_1117	-999.735	-999.745	-999.715		-999.888	-999.908	-999.888		0.000207898	0.000207898
r_1118	0	0	0		0	0	0		NaN	#DIV/0!
r_1119	0	0	0		0	0	0		NaN	#DIV/0!
r_1120	0	0	0		0	0	0		NaN	#DIV/0!
r_1121	0	0	6.30998e-30		0	0	0		0.42265	0.42265
r_1122	0	0	0		0	0	0		NaN	#DIV/0!
r_1123	0	0	0		0	0	0		NaN	#DIV/0!
r_1124	0	0	0		0	0	0		NaN	#DIV/0!
r_1125	0	0	0		0	0	0		NaN	#DIV/0!
r_1126	-999.967	-949.639	-999.965		-992.577	-972.054	-960.777		0.701818	0.701818
r_1127	-0.068718	-0.066075	-0.074004		-0.029073	-0.023787	-0.029073		0.000207898	0.000207898
r_1128	-999.893	-1000	-999.897		-1000	-1000	-1000		0.183607	0.183607
r_1129	0.010686	0.010275	0.011508		0.004521	0.003699	0.004521		0.000207898	0.000207898
r_1130	-8.76569e-13	-2.70419e-13	-8.36231e-13		-8.55446e-13	-4.68959e-13	-8.2995e-13		0.819959	0.819959
r_1131	0	0	0		0	0	0		NaN	#DIV/0!
r_1132	0	0	0		0	0	0		NaN	#DIV/0!
r_1133	0	0	0		0	0	0		NaN	#DIV/0!
r_1134	0	0	0		0	0	0		NaN	#DIV/0!
r_1135	0	0	0		0	0	0		NaN	#DIV/0!
r_1136	0	0	0		0	0	0		NaN	#DIV/0!
r_1137	0.74833	0	0		0	0.244214	0		0.577266	0.577266
r_1138	-0.74833	0	0		0	-0.244214	0		0.577266	0.577266
r_1139	0	0	0		0	0	0		NaN	#DIV/0!
r_1146	-3.38813e-21	0	0		0	0	0		0.42265	0.42265
r_1147	-1.13687e-13	0	2.27374e-13		0	-1.13687e-13	1.13687e-13		0.770026	0.770026
r_1148	-1000	-1000	-1000		-1000	-1000	-1000		NaN	#DIV/0!
r_1149	0	0	0		0	0	0		NaN	#DIV/0!
r_1151	0	0	0		0	0	0		NaN	#DIV/0!
r_1161	6.77626e-21	-6.77626e-21	0		0	-3.38813e-21	0		0.804215	0.804215
r_1162	0	0	0		0	0	0		NaN	#DIV/0!
r_1164	0	0	0		0	0	0		NaN	#DIV/0!
r_1165	0	0	0		0	0	0		NaN	#DIV/0!
r_1166	11.7	13.1	14.4		5.1	6.8	7.5		0.003434	0.003434
r_1167	0	0	0		0	0	0		NaN	#DIV/0!
r_1168	0	0	0		0	0	0		NaN	#DIV/0!
r_1169	0	0	0		0	0	0		NaN	#DIV/0!
r_1170	0	0	0		0	0	-4.42267e-26		0.42265	0.42265
r_1171	0	0	0		0	0	0		NaN	#DIV/0!
r_1172	1.3	0.7	1.3		0.7	0.7	0.5		0.134059	0.134059
r_1173	0	0	0		0	0	0		NaN	#DIV/0!
r_1174	0	0	0		0	0	0		NaN	#DIV/0!
r_1175	0	0	0		0	0	0		NaN	#DIV/0!
r_1176	0	0	0		0	0	0		NaN	#DIV/0!
r_1177	0	0	0		0	0	0		NaN	#DIV/0!
r_1178	0	0	0		0	0	0		NaN	#DIV/0!
r_1179	0	0	0		0	0	0		NaN	#DIV/0!
r_1180	0	0	0		0	0	0		NaN	#DIV/0!
r_1181	0	0	0		0	0	0		NaN	#DIV/0!
r_1182	0	0	0		0	0	0		NaN	#DIV/0!
r_1183	0	0	0		0	0	0		NaN	#DIV/0!
r_1184	0	0	0		0	0	0		NaN	#DIV/0!
r_1185	0	0	0		0	0	0		NaN	#DIV/0!
r_1186	0	0	0		0	0	0		NaN	#DIV/0!
r_1187	0	0	0		0	0	0		NaN	#DIV/0!
r_1188	0	0	0		0	0	0		NaN	#DIV/0!
r_1189	0	0	0		0	0	0		NaN	#DIV/0!
r_1190	0	0	0		0	0	0		NaN	#DIV/0!
r_1191	0	1.4451e-25	0		0	0	0		0.42265	0.42265
r_1192	0	0	0		0	0	0		NaN	#DIV/0!
r_1193	0	0	0		0	0	0		NaN	#DIV/0!
r_1194	999.888	999.974	999.879		999.989	999.991	999.989		0.130343	0.130343
r_1195	0	0	0		0	0	0		NaN	#DIV/0!
r_1196	0	0	0		0	0	0		NaN	#DIV/0!
r_1197	0	0	0		0	0	0		NaN	#DIV/0!
r_1198	0	0	0		0	0	0		NaN	#DIV/0!
r_1199	0	0	0		0	0	0		NaN	#DIV/0!
r_1200	0	0	0		0	0	0		NaN	#DIV/0!
r_1201	0	0	0		0	0	0		NaN	#DIV/0!
r_1202	0	0	0		0	0	0		NaN	#DIV/0!
r_1203	0	0	0		0	0	0		NaN	#DIV/0!
r_1204	0	0	0		0	0	0		NaN	#DIV/0!
r_1205	0	0	0		0	0	0		NaN	#DIV/0!
r_1206	0	0	0		0	0	0		NaN	#DIV/0!
r_1207	0	0	0		0	0	0		NaN	#DIV/0!
r_1208	0	0	0		0	0	0		NaN	#DIV/0!
r_1209	0	0	0		0	0	0		NaN	#DIV/0!
r_1210	0	0	0		0	0	0		NaN	#DIV/0!
r_1211	0	0	0		0	0	0		NaN	#DIV/0!
r_1212	0	0	0		0	0	0		NaN	#DIV/0!
r_1213	0	0	0		0	0	0		NaN	#DIV/0!
r_1214	0	0	0		0	0	0		NaN	#DIV/0!
r_1215	0	0	0		0	0	0		NaN	#DIV/0!
r_1216	0	0	0		0	0	0		NaN	#DIV/0!
r_1217	0	0	0		0	0	0		NaN	#DIV/0!
r_1218	0	0	0		0	0	0		NaN	#DIV/0!
r_1219	0	0	0		0	0	0		NaN	#DIV/0!
r_1220	0	0	0		0	0	0		NaN	#DIV/0!
r_1221	0	0	0		0	0	0		NaN	#DIV/0!
r_1222	0	0	0		0	0	0		NaN	#DIV/0!
r_1223	0	0	0		0	0	0		NaN	#DIV/0!
r_1224	0	0	0		0	0	0		NaN	#DIV/0!
r_1225	0	0	-6.50521e-19		0	0	0		0.42265	0.42265
r_1226	0	0	0		0	0	0		NaN	#DIV/0!
r_1227	0	0	0		0	0	0		NaN	#DIV/0!
r_1228	0	0	0		0	0	0		NaN	#DIV/0!
r_1229	-5.10229e-14	2.69229e-15	-3.76645e-14		1.33726e-17	1.9574e-16	2.55856e-26		0.217087	0.217087
r_1230	0	0	0		0	0	0		NaN	#DIV/0!
r_1231	0	0	0		0	0	0		NaN	#DIV/0!
r_1232	0	0	0		0	0	0		NaN	#DIV/0!
r_1235	0	0	0		0	0	0		NaN	#DIV/0!
r_1236	0	0	0		0	0	0		NaN	#DIV/0!
r_1237	0.041782	0.08135	0.044996		0.035794	0.029286	0.035794		0.216735	0.216735
r_1238	0	0	0		0	0	0		NaN	#DIV/0!
r_1239	0	0	0		0	0	0		NaN	#DIV/0!
r_1241	-5.00716e-14	4.19151e-13	-6.59614e-13		-5.93693e-13	-1.45217e-12	-9.62587e-13		0.0891149	0.0891149
r_1242	0	0	0		0	0	0		NaN	#DIV/0!
r_1243	0	0	0		0	0	0		NaN	#DIV/0!
r_1244	0.20566	0.19775	0.221481		0.0870102	0.0711902	0.0870102		0.000207898	0.000207898
r_1245	246.605	311.391	246.389		258.2	283.923	298.15		0.659168	0.659168
r_1249	0	0	0		0	0	0		NaN	#DIV/0!
r_1250	0	0	0		0	0	0		NaN	#DIV/0!
r_1251	0	0	0		0	0	0		NaN	#DIV/0!
r_1252	0	0	0		0	0	0		NaN	#DIV/0!
r_1253	0	0	0		0	0	0		NaN	#DIV/0!
r_1254	0	0	0		0	0	0		NaN	#DIV/0!
r_1255	0	0	0		0	0	0		NaN	#DIV/0!
r_1256	0	0	0		0	0	0		NaN	#DIV/0!
r_1257	0	0	0		0	0	0		NaN	#DIV/0!
r_1258	0	0	0		0	0	0		NaN	#DIV/0!
r_1259	0	0	0		0	0	0		NaN	#DIV/0!
r_1260	0	0	0		0	0	0		NaN	#DIV/0!
r_1261	0	0	0		0	0	0		NaN	#DIV/0!
r_1262	0	0	0		0	0	0		NaN	#DIV/0!
r_1263	0	0	0		0	0	0		NaN	#DIV/0!
r_1264	0	0	0		0	0	0		NaN	#DIV/0!
r_1265	0	-2.99295e-28	0		0	0	0		0.42265	0.42265
r_1266	0.020098	0.019325	0.021644		0.008503	0.006957	0.008503		0.000207898	0.000207898
r_1267	0	0	0		0	0	0		NaN	#DIV/0!
r_1268	0	0	0		0	0	0		NaN	#DIV/0!
r_1269	0	0	0		0	0	0		NaN	#DIV/0!
r_1270	0	0	0		0	0	0		NaN	#DIV/0!
r_1271	0	0	0		0	0	0		NaN	#DIV/0!
r_1272	0	0	0		0	0	0		NaN	#DIV/0!
r_1273	0	0	0		0	0	0		NaN	#DIV/0!
r_1274	0	0	0		0	0	0		NaN	#DIV/0!
r_1275	0	0	0		0	0	0		NaN	#DIV/0!
r_1276	0	0	0		0	0	0		NaN	#DIV/0!
r_1277	-3.95627	-30.0156	-4.33752		-5.44688	-15.2656	-21.5469		0.90155	0.90155
r_1278	0	0	0		0	0	0		NaN	#DIV/0!
r_1357	0	0	0		0	0	0		NaN	#DIV/0!
r_1358	0	0	0		0	0	0		NaN	#DIV/0!
r_1359	0.00010842	0.00010425	0.00011676		4.587e-05	3.753e-05	4.587e-05		0.000207898	0.000207898
r_1360	0	0	0		0	0	0		NaN	#DIV/0!
r_1361	0	0	0		0	0	0		NaN	#DIV/0!
r_1362	0	0	0		0	0	0		NaN	#DIV/0!
r_1363	0	0	0		0	0	0		NaN	#DIV/0!
r_1364	0	0	0		0	0	0		NaN	#DIV/0!
r_1365	0	0	0		0	0	0		NaN	#DIV/0!
r_1366	0	0	0		0	0	0		NaN	#DIV/0!
r_1367	0	0	0		0	0	0		NaN	#DIV/0!
r_1368	0	0	0		0	0	0		NaN	#DIV/0!
r_1369	0	0	0		0	0	0		NaN	#DIV/0!
r_1370	0	0	0		0	0	0		NaN	#DIV/0!
r_1371	0	0	0		0	0	0		NaN	#DIV/0!
r_1449	0	0	0		0	0	0		NaN	#DIV/0!
r_1450	0	0	0		0	0	0		NaN	#DIV/0!
r_1451	0	0	0		0	0	0		NaN	#DIV/0!
r_1452	0	0	0		0	0	0		NaN	#DIV/0!
r_1453	0	0	0		0	0	7.58472e-29		0.42265	0.42265
r_1454	0	0	0		0	0	0		NaN	#DIV/0!
r_1455	0	0	0		0	0	0		NaN	#DIV/0!
r_1456	0	0	0		0	0	0		NaN	#DIV/0!
r_1457	0	0	0		0	0	0		NaN	#DIV/0!
r_1458	0	0	0		0	0	0		NaN	#DIV/0!
r_1459	0	0	0		0	0	0		NaN	#DIV/0!
r_1460	0	0	0		0	0	0		NaN	#DIV/0!
r_1461	0	0	0		0	0	0		NaN	#DIV/0!
r_1462	0	0	0		0	0	0		NaN	#DIV/0!
r_1463	0	0	0		0	0	0		NaN	#DIV/0!
r_1464	0	0	0		0	0	0		NaN	#DIV/0!
r_1465	0	0	0		0	0	0		NaN	#DIV/0!
r_1466	0	0	0		0	0	0		NaN	#DIV/0!
r_1467	0	0	0		0	0	0		NaN	#DIV/0!
r_1468	0	0	0		0	0	0		NaN	#DIV/0!
r_1469	0	0	0		0	0	0		NaN	#DIV/0!
r_1470	0	0	0		0	0	0		NaN	#DIV/0!
r_1471	0	0	0		0	0	0		NaN	#DIV/0!
r_1472	0	0	0		0	0	0		NaN	#DIV/0!
r_1473	0	0	0		0	0	0		NaN	#DIV/0!
r_1474	0	0	0		0	0	0		NaN	#DIV/0!
r_1475	0	0	0		0	0	0		NaN	#DIV/0!
r_1476	0	0	0		0	0	0		NaN	#DIV/0!
r_1477	0	0	0		0	0	0		NaN	#DIV/0!
r_1478	0	0	0		0	0	0		NaN	#DIV/0!
r_1479	0.000112034	0.000107725	0.000120652		4.7399e-05	3.8781e-05	4.7399e-05		0.000207898	0.000207898
r_1480	1.47803e-13	0	0		0	0	0		0.42265	0.42265
r_1481	0	0	0		0	0	0		NaN	#DIV/0!
r_1482	0	0	0		0	0	0		NaN	#DIV/0!
r_1483	0	0	0		0	0	0		NaN	#DIV/0!
r_1484	0	0	0		0	0	0		NaN	#DIV/0!
r_1485	0	0	0		1.18625e-28	0	1.96477e-29		0.336069	0.336069
r_1486	0	0	0		0	0	0		NaN	#DIV/0!
r_1487	0	0	0		0	0	0		NaN	#DIV/0!
r_1488	0	0	0		0	0	0		NaN	#DIV/0!
r_1489	0	0	0		0	0	0		NaN	#DIV/0!
r_1490	0	0	0		0	0	0		NaN	#DIV/0!
r_1491	0	0	0		0	0	0		NaN	#DIV/0!
r_1492	0	0	0		0	0	0		NaN	#DIV/0!
r_1493	0	0	0		0	0	0		NaN	#DIV/0!
r_1494	0	0	0		0	0	0		NaN	#DIV/0!
r_1495	0	0	0		0	0	0		NaN	#DIV/0!
r_1496	0	0	0		0	0	0		NaN	#DIV/0!
r_1497	0	0	0		0	0	0		NaN	#DIV/0!
r_1498	0	0	0		0	0	0		NaN	#DIV/0!
r_1499	0	0	0		0	0	0		NaN	#DIV/0!
r_1500	0	0	0		0	0	0		NaN	#DIV/0!
r_1501	0	0	0		0	0	0		NaN	#DIV/0!
r_1502	0	0	0		0	0	0		NaN	#DIV/0!
r_1503	0	0	0		0	0	0		NaN	#DIV/0!
r_1504	0	0	0		0	0	0		NaN	#DIV/0!
r_1505	0	0	0		0	0	0		NaN	#DIV/0!
r_1506	0	0	0		0	0	0		NaN	#DIV/0!
r_1507	0	0	0		0	0	0		NaN	#DIV/0!
r_1508	0	0	0		0	0	0		NaN	#DIV/0!
r_1509	0	0	0		0	0	0		NaN	#DIV/0!
r_1510	0	0	0		0	0	0		NaN	#DIV/0!
r_1511	0	0	0		0	0	0		NaN	#DIV/0!
r_1512	0	0	0		0	0	0		NaN	#DIV/0!
r_1513	0	0	0		0	0	0		NaN	#DIV/0!
r_1514	0	0	0		0	0	0		NaN	#DIV/0!
r_1515	0	0	0		0	0	0		NaN	#DIV/0!
r_1516	0	0	0		0	0	0		NaN	#DIV/0!
r_1517	0	0	0		0	0	0		NaN	#DIV/0!
r_1518	0	0	0		0	0	0		NaN	#DIV/0!
r_1519	0	0	0		0	0	0		NaN	#DIV/0!
r_1520	0	0	0		0	0	0		NaN	#DIV/0!
r_1521	0	0	0		0	0	0		NaN	#DIV/0!
r_1522	0	0	0		0	0	0		NaN	#DIV/0!
r_1523	0	0	0		0	0	0		NaN	#DIV/0!
r_1524	0	0	0		0	0	0		NaN	#DIV/0!
r_1525	0	0	0		0	0	0		NaN	#DIV/0!
r_1526	0	0	0		0	0	0		NaN	#DIV/0!
r_1527	0	0	0		0	0	0		NaN	#DIV/0!
r_1528	0	0	0		0	0	0		NaN	#DIV/0!
r_1529	0	0	0		0	0	0		NaN	#DIV/0!
r_1530	0	0	0		0	0	0		NaN	#DIV/0!
r_1531	0	0	0		0	0	0		NaN	#DIV/0!
r_1532	0	0	0		0	0	0		NaN	#DIV/0!
r_1533	0	0	0		0	0	0		NaN	#DIV/0!
r_1534	0	0	0		0	0	0		NaN	#DIV/0!
r_1535	0	0	0		0	0	0		NaN	#DIV/0!
r_1536	0	0	0		0	0	0		NaN	#DIV/0!
r_1537	0	0	0		0	0	0		NaN	#DIV/0!
r_1538	0	0	0		0	0	0		NaN	#DIV/0!
r_1542	0	0	0		0	0	0		NaN	#DIV/0!
r_1543	0.295048	0.2837	0.317744		0.124828	0.102132	0.124828		0.000207898	0.000207898
r_1545	0	-1.4451e-25	0		0	0	0		0.42265	0.42265
r_1546	0	0	0		0	0	0		NaN	#DIV/0!
r_1547	0	0	0		0	0	0		NaN	#DIV/0!
r_1548	5.00716e-14	-4.19151e-13	6.59614e-13		5.93693e-13	1.45217e-12	9.62587e-13		0.0891149	0.0891149
r_1549	0	0	0		0	0	0		NaN	#DIV/0!
r_1550	0	0	0		0	0	0		NaN	#DIV/0!
r_1551	0	0	0		0	0	0		NaN	#DIV/0!
r_1552	0	0	0		0	0	0		NaN	#DIV/0!
r_1553	0	0	0		0	0	0		NaN	#DIV/0!
r_1554	0	0	0		0	0	0		NaN	#DIV/0!
r_1560	0	0	0		0	0	0		NaN	#DIV/0!
r_1562	0	0	0		0	0	9.49577e-28		0.42265	0.42265
r_1563	0	0	0		0	0	0		NaN	#DIV/0!
r_1564	0	0	0		0	0	0		NaN	#DIV/0!
r_1565	0	0	0		0	0	0		NaN	#DIV/0!
r_1566	0	0	0		0	0	0		NaN	#DIV/0!
r_1567	-0.068718	-0.066075	-0.074004		-0.029073	-0.023787	-0.029073		0.000207898	0.000207898
r_1568	0	0	0		0	0	0		NaN	#DIV/0!
r_1572	0	0	0		0	0	0		NaN	#DIV/0!
r_1573	-1.38778e-17	0	0		0	0	0		0.42265	0.42265
r_1574	-0.077064	-0.0741	-0.082992		-0.032604	-0.026676	-0.032604		0.000207898	0.000207898
r_1575	0	0	0		0	0	0		NaN	#DIV/0!
r_1576	0	0	0		0	0	0		NaN	#DIV/0!
r_1577	0	0	0		0	0	0		NaN	#DIV/0!
r_1578	0	0	0		0	0	0		NaN	#DIV/0!
r_1579	0	0	0		0	0	0		NaN	#DIV/0!
r_1580	0	0	0		0	0	0		NaN	#DIV/0!
r_1581	0	0	0		0	0	0		NaN	#DIV/0!
r_1582	0	0	0		0	0	0		NaN	#DIV/0!
r_1583	0	0	0		0	0	0		NaN	#DIV/0!
r_1585	0.001716	0.00165	0.001848		0.021197	0.000594	0.000726		0.488195	0.488195
r_1586	0	0	0		0	0	0		NaN	#DIV/0!
r_1587	0	0	0		0	0	0		NaN	#DIV/0!
r_1588	-1000	-1000	-1000		-1000	-1000	-1000		NaN	#DIV/0!
r_1589	0	0	0		0	0	0		NaN	#DIV/0!
r_1590	0	0	0		0	0	0		NaN	#DIV/0!
r_1591	0	0	0		0	0	0		NaN	#DIV/0!
r_1595	0	0	0		0	0	0		NaN	#DIV/0!
r_1596	-0.050102	-0.048175	-0.053956		-0.021197	-0.017343	-0.021197		0.000207898	0.000207898
r_1597	-6.93889e-18	0	-6.93889e-18		0	0	0		0.183503	0.183503
r_1598	0	0	0		0	0	0		NaN	#DIV/0!
r_1599	0	0	0		0	0	0		NaN	#DIV/0!
r_1600	0	0	0		0	0	0		NaN	#DIV/0!
r_1601	0	0	0		0	0	0		NaN	#DIV/0!
r_1603	0	0	0		0	0	0		NaN	#DIV/0!
r_1604	0	0	0		0	0	0		NaN	#DIV/0!
r_1605	0	0	0		0	0	0		NaN	#DIV/0!
r_1606	0	5.29718e-17	0		0	0	0		0.42265	0.42265
r_1607	0	0	0		0	0	0		NaN	#DIV/0!
r_1608	0	0	0		0	0	0		NaN	#DIV/0!
r_1609	0	0	0		0	0	0		NaN	#DIV/0!
r_1610	0	0	0		0	0	0		NaN	#DIV/0!
r_1611	0	0	0		0	0	0		NaN	#DIV/0!
r_1613	0	0	0		0	0	0		NaN	#DIV/0!
r_1614	0	0	0		0	0	0		NaN	#DIV/0!
r_1615	0	0	0		0	0	0		NaN	#DIV/0!
r_1616	0	0	0		0	0	0		NaN	#DIV/0!
r_1617	0	0	0		0	0	0		NaN	#DIV/0!
r_1618	0	0	0		0	0	0		NaN	#DIV/0!
r_1619	0	0	0		0	0	0		NaN	#DIV/0!
r_1620	0	0	0		0	0	0		NaN	#DIV/0!
r_1621	0	0	0		0	0	0		NaN	#DIV/0!
r_1622	0	0	0		0	0	0		NaN	#DIV/0!
r_1623	0	0	0		0	0	0		NaN	#DIV/0!
r_1624	0	0	0		0	0	0		NaN	#DIV/0!
r_1625	0	0	0		0	0	0		NaN	#DIV/0!
r_1627	0	0	0		0	0	0		NaN	#DIV/0!
r_1628	0	0	0		0	0	0		NaN	#DIV/0!
r_1629	0	0	0		0	0	0		NaN	#DIV/0!
r_1630	0	0	0		0	0	0		NaN	#DIV/0!
r_1631	0	0	0		0	0	0		NaN	#DIV/0!
r_1632	-998.838	-998.343	-1000		-999.972	-1000	-999.772		0.222201	0.222201
r_1633	-3.41061e-13	-3.41061e-13	-2.27374e-13		0	0	-1.13687e-13		0.0077626	0.0077626
r_1634	0	0	0		0	0	0		NaN	#DIV/0!
r_1635	0	0	0		0	0	0		NaN	#DIV/0!
r_1637	0	0	0		0	0	0		NaN	#DIV/0!
r_1638	0	1.96401e-26	0		0	0	0		0.42265	0.42265
r_1639	0	0	0		0	0	0		NaN	#DIV/0!
r_1640	0	0	0		0	0	0		NaN	#DIV/0!
r_1641	0	0	0		0	0	0		NaN	#DIV/0!
r_1642	0	0	0		0	0	0		NaN	#DIV/0!
r_1643	0	0	0		0	0	0		NaN	#DIV/0!
r_1644	0	0	0		0	0	0		NaN	#DIV/0!
r_1645	0	0	0		0	0	0		NaN	#DIV/0!
r_1647	4.74389e-21	-6.18376e-21	-1.08378e-29		0	8.29094e-23	-2.50159e-21		0.928713	0.928713
r_1648	0	0	0		0	0	0		NaN	#DIV/0!
r_1649	0	0	0		0	0	0		NaN	#DIV/0!
r_1650	0	0	0		0	0	0		NaN	#DIV/0!
r_1651	0	0	0		0	0	0		NaN	#DIV/0!
r_1652	-1000	-1000	-1000		-1000	-1000	-1000		NaN	#DIV/0!
r_1654	-1.45305	-1.39716	-1.56482		-0.614752	-0.502979	-0.614752		0.000207898	0.000207898
r_1656	0	0	0		0	0	0		NaN	#DIV/0!
r_1657	0	0	0		0	0	0		NaN	#DIV/0!
r_1658	0	0	0		0	0	0		NaN	#DIV/0!
r_1659	4.74389e-21	-6.18376e-21	-1.08378e-29		-2.64977e-29	8.29094e-23	-2.50159e-21		0.928714	0.928714
r_1660	0	0	0		0	0	0		NaN	#DIV/0!
r_1661	0	0	0		0	0	0		NaN	#DIV/0!
r_1663	0	0	0		0	0	0		NaN	#DIV/0!
r_1664	0	0	0		0	0	0		NaN	#DIV/0!
r_1665	-999.349	-999.333	-999.299		-999.706	-999.76	-999.706		8.50226e-05	8.50226e-05
r_1667	1000	1000	1000		1000	1000	1000		NaN	#DIV/0!
r_1668	0	0	0		0	0	0		NaN	#DIV/0!
r_1669	999.349	999.333	999.299		999.706	999.76	999.706		8.50226e-05	8.50226e-05
r_1671	0	0	0		0	0	0		NaN	#DIV/0!
r_1672	19.1468	39.7681	24.3042		10.866	21.3085	26.466		0.352537	0.352537
r_1673	0	1.96401e-26	0		0	0	0		0.42265	0.42265
r_1674	0	0	0		0	0	0		NaN	#DIV/0!
r_1675	0	0	0		0	0	0		NaN	#DIV/0!
r_1676	-0.000112034	-0.000107725	-0.000120652		-4.7399e-05	-3.8781e-05	-4.7399e-05		0.000207898	0.000207898
r_1677	0	0	0		0	0	0		NaN	#DIV/0!
r_1678	0	0	0		0	0	0		NaN	#DIV/0!
r_1679	-1.47803e-13	0	0		0	0	-2.55855e-36		0.42265	0.42265
r_1680	0	0	0		0	0	0		NaN	#DIV/0!
r_1681	-2.68284e-29	0	0		0	0	0		0.42265	0.42265
r_1682	0.00169962	0.00163425	0.00183036		0.00071907	0.00058833	0.00071907		0.000207898	0.000207898
r_1683	0	0	0		0	0	0		NaN	#DIV/0!
r_1684	-1.4908e-12	1.38235e-13	-8.17376e-13		-2.59189e-12	-5.52448e-27	1.39526e-12		0.815571	0.815571
r_1685	0	0	0		0	0	0		NaN	#DIV/0!
r_1686	1.90632e-13	-6.60004e-14	5.53597e-14		2.0456e-14	-3.4825e-14	-3.86415e-13		0.274948	0.274948
r_1687	0	0	0		0	0	0		NaN	#DIV/0!
r_1688	0	0	0		0	0	-2.84581e-27		0.42265	0.42265
r_1689	5.356e-05	5.15e-05	5.768e-05		2.266e-05	1.854e-05	2.266e-05		0.000207898	0.000207898
r_1690	0	0	0		0	0	0		NaN	#DIV/0!
r_1691	-0.000112034	-0.000107725	-0.000120652		-4.7399e-05	-3.8781e-05	-4.7399e-05		0.000207898	0.000207898
r_1694	999.349	999.333	999.299		999.706	999.76	999.706		8.50226e-05	8.50226e-05
r_1695	0	0	0		0	0	-2.82354e-27		0.42265	0.42265
r_1696	-0.998346	-51.5917	-1.07514		-7.96437	-28.389	-39.7644		0.722476	0.722476
r_1697	19.1468	39.7681	24.3042		10.866	21.3085	26.466		0.352537	0.352537
r_1698	-0.000112034	-0.000107725	-0.000120652		-4.7399e-05	-3.8781e-05	-4.7399e-05		0.000207898	0.000207898
r_1699	0	0	0		0	0	0		NaN	#DIV/0!
r_1700	-2.84632e-21	2.1102e-20	3.82102e-21		2.58071e-21	-2.43303e-21	2.16781e-21		0.455271	0.455271
r_1701	0.00010842	0.00010425	0.00011676		4.587e-05	3.753e-05	4.587e-05		0.000207898	0.000207898
r_1702	0	0	0		0	0	0		NaN	#DIV/0!
r_1703	0	0	0		0	0	0		NaN	#DIV/0!
r_1704	-0.000752076	-0.00072315	-0.000809928		-0.000318186	-0.000260334	-0.000318186		0.000207898	0.000207898
r_1705	0	0	0		0	0	0		NaN	#DIV/0!
r_1706	0	0	0		0	0	0		NaN	#DIV/0!
r_1707	0	0	0		0	0	0		NaN	#DIV/0!
r_1708	0.068718	0.066075	0.074004		0.029073	0.023787	0.029073		0.000207898	0.000207898
r_1709	0	0	0		0	0	0		NaN	#DIV/0!
r_1710	0	0	0		0	0	0		NaN	#DIV/0!
r_1711	0	0	0		0	0	0		NaN	#DIV/0!
r_1712	0	0	0		0	0	0		NaN	#DIV/0!
r_1713	0	0	0		0	0	0		NaN	#DIV/0!
r_1714	-11.7	-13.1	-14.4		-5.1	-6.8	-7.5		0.003434	0.003434
r_1715	0	0	0		0	0	0		NaN	#DIV/0!
r_1716	0	0	0		0	0	0		NaN	#DIV/0!
r_1717	0	0	0		0	0	0		NaN	#DIV/0!
r_1718	0	0	0		0	0	0		NaN	#DIV/0!
r_1719	0	0	0		0	0	0		NaN	#DIV/0!
r_1720	0	0	0		0	0	0		NaN	#DIV/0!
r_1721	0	0	0		0	0	0		NaN	#DIV/0!
r_1722	0	0	0		0	0	0		NaN	#DIV/0!
r_1723	0	0	0		0	0	0		NaN	#DIV/0!
r_1724	0	0	0		0	0	0		NaN	#DIV/0!
r_1725	0	0	0		0	0	0		NaN	#DIV/0!
r_1726	0	0	0		0	0	0		NaN	#DIV/0!
r_1727	0	0	0		0	0	0		NaN	#DIV/0!
r_1728	0	0	0		0	0	0		NaN	#DIV/0!
r_1729	-0.000936	-0.0009	-0.001008		-0.000396	-0.000324	-0.000396		0.000207898	0.000207898
r_1730	0	0	0		0	0	0		NaN	#DIV/0!
r_1731	0	0	0		0	0	0		NaN	#DIV/0!
r_1732	0	0	0		0	0	0		NaN	#DIV/0!
r_1733	0	0	0		0	0	0		NaN	#DIV/0!
r_1734	0	0	0		0	0	0		NaN	#DIV/0!
r_1735	0	0	0		0	0	0		NaN	#DIV/0!
r_1736	-5.00716e-14	4.19151e-13	-6.59614e-13		-5.93693e-13	-1.45217e-12	-9.62587e-13		0.0891149	0.0891149
r_1737	0	0	0		0	0	0		NaN	#DIV/0!
r_1738	0	5.29718e-17	0		0	0	0		0.42265	0.42265
r_1739	0	0	0		0	0	0		NaN	#DIV/0!
r_1743	1.33726e-17	5.46983e-17	0		1.33726e-17	1.34205e-17	0		0.495028	0.495028
r_1744	0	5.29718e-17	0		0	0	0		0.42265	0.42265
r_1745	0	-5.29718e-17	0		0	0	0		0.42265	0.42265
r_1746	-1.30165	-0.701583	-0.0845839		0	-0.104148	0		0.19953	0.19953
r_1747	-4.65566e-21	0	8.24748e-21		2.58071e-21	8.16766e-22	-5.40954e-21		0.701836	0.701836
r_1748	-0.210054	-0.201975	-0.226212		-0.088869	-0.072711	-0.088869		0.000207898	0.000207898
r_1749	0	0	0		0	0	0		NaN	#DIV/0!
r_1750	0	0	0		0	0	0		NaN	#DIV/0!
r_1751	0	0	0		0	0	0		NaN	#DIV/0!
r_1752	0	0	0		0	0	0		NaN	#DIV/0!
r_1753	0	0	0		0	0	0		NaN	#DIV/0!
r_1754	0.00166712	0.001603	0.00179536		0.00070532	0.00057708	0.00070532		0.000207898	0.000207898
r_1757	0	0	0		0	0	0		NaN	#DIV/0!
r_1758	-999.998	-999.998	-999.998		-999.999	-999.999	-999.999		0.000207898	0.000207898
r_1759	0	0	0		0	0	0		NaN	#DIV/0!
r_1760	-1000	-1000	-1000		-1000	-1000	-1000		NaN	#DIV/0!
r_1761	18.1	13.1	23.2		6.5	6.8	6.2		0.0569767	0.0569767
r_1762	18.1	13.1	23.2		6.5	6.8	6.2		0.0569767	0.0569767
r_1763	-998.838	-998.343	-1000		-999.972	-1000	-999.772		0.222201	0.222201
r_1764	0	0	0		0	0	0		NaN	#DIV/0!
r_1765	0	0	0		0	0	0		NaN	#DIV/0!
r_1766	0	0	0		0	0	0		NaN	#DIV/0!
r_1770	0	0	0		0	0	0		NaN	#DIV/0!
r_1771	1.45789e-13	0	0		0	0	-2.81625e-27		0.42265	0.42265
r_1772	-5.356e-05	-5.15e-05	-5.768e-05		-2.266e-05	-1.854e-05	-2.266e-05		0.000207898	0.000207898
r_1774	5.356e-05	5.15e-05	5.768e-05		2.266e-05	1.854e-05	2.266e-05		0.000207898	0.000207898
r_1775	0	0	0		0	0	0		NaN	#DIV/0!
r_1776	0	0	0		0	0	0		NaN	#DIV/0!
r_1777	0	-6.77626e-21	0		0	-3.38813e-21	3.38813e-21		0.492572	0.492572
r_1788	0	0	0		0	0	0		NaN	#DIV/0!
r_1790	0	0	0		0	0	0		NaN	#DIV/0!
r_1791	0	0	0		0	0	0		NaN	#DIV/0!
r_1792	0	0	0		0	0	0		NaN	#DIV/0!
r_1793	0	0	0		0	0	0		NaN	#DIV/0!
r_1794	0.0794227	0.269775	0.0739936		0.118701	0.097119	0.118701		0.691973	0.691973
r_1795	1.38778e-17	5.55112e-17	-2.77556e-17		0	0	4.16334e-17		1	1
r_1796	0	2.99295e-28	0		0	6.93889e-18	0		0.42265	0.42265
r_1797	0	0	0		0	0	0		NaN	#DIV/0!
r_1798	0	0	0		0	0	0		NaN	#DIV/0!
r_1800	0	0	0		0	0	0		NaN	#DIV/0!
r_1801	0.000112034	0.000107725	0.000120652		4.7399e-05	3.8781e-05	4.7399e-05		0.000207898	0.000207898
r_1802	0	0	0		0	0	0		NaN	#DIV/0!
r_1803	0.000112034	0.000107725	0.000120652		4.7399e-05	3.8781e-05	4.7399e-05		0.000207898	0.000207898
r_1805	0	0	0		0	0	0		NaN	#DIV/0!
r_1806	0	0	0		0	0	0		NaN	#DIV/0!
r_1807	0	0	0		0	0	0		NaN	#DIV/0!
r_1808	1.3	0.7	1.3		0.7	0.7	0.5		0.134059	0.134059
r_1809	-1.30165	-0.701583	-0.0845839		-4.53819e-13	-0.104148	3.13675e-13		0.19953	0.19953
r_1810	0	0	0		0	0	0		NaN	#DIV/0!
r_1811	0.0794227	0.269775	0.0739936		0.118701	0.097119	0.118701		0.691973	0.691973
r_1812	0	-5.29718e-17	0		0	0	0		0.42265	0.42265
r_1813	0	-5.29718e-17	0		0	0	0		0.42265	0.42265
r_1814	0	5.29718e-17	0		0	0	0		0.42265	0.42265
r_1815	0	0	0		0	0	0		NaN	#DIV/0!
r_1816	0	-4.8231e-28	0		0	0	0		0.42265	0.42265
r_1817	0	0	0		0	0	0		NaN	#DIV/0!
r_1818	0	0	0		0	0	0		NaN	#DIV/0!
r_1819	0	0	0		0	0	0		NaN	#DIV/0!
r_1820	0	0	0		0	0	0		NaN	#DIV/0!
r_1821	0	0	0		0	0	0		NaN	#DIV/0!
r_1822	0	0	0		0	0	0		NaN	#DIV/0!
r_1823	0	0	0		0	0	0		NaN	#DIV/0!
r_1824	247.195	308.592	250.809		257.312	284.551	297.162		0.669549	0.669549
r_1825	-0.206382	-0.198444	-0.222257		-0.0873154	-0.0714399	-0.0873154		0.000207898	0.000207898
r_1826	0	0	0		0	0	0		NaN	#DIV/0!
r_1827	5.52069e-13	-1.0448e-29	4.12662e-13		5.28321e-12	1.27048e-26	-1.17413e-12		0.650787	0.650787
r_1829	999.349	999.333	999.299		999.706	999.76	999.706		8.50226e-05	8.50226e-05
r_1830	-5.356e-05	-5.15e-05	-5.768e-05		-2.266e-05	-1.854e-05	-2.266e-05		0.000207898	0.000207898
r_1831	0	0	0		0	0	0		NaN	#DIV/0!
r_1832	0.567237	0.352014	0.62241		0.154886	0.126725	0.154886		0.0450543	0.0450543
r_1833	0	0	0		0	0	0		NaN	#DIV/0!
r_1834	0	0	0		0	0	0		NaN	#DIV/0!
r_1835	-1.05282e-13	4.52965e-14	-1.14113e-13		-1.64938e-14	-2.38334e-14	5.82335e-14		0.351217	0.351217
r_1836	0	0	0		0	0	-1.14116e-26		0.42265	0.42265
r_1837	0	0	0		0	0	0		NaN	#DIV/0!
r_1838	0.074412	0.07155	0.080136		0.031482	0.025758	0.031482		0.000207898	0.000207898
r_1839	0	0	0		0	0	0		NaN	#DIV/0!
r_1840	-0.010686	-0.010275	-0.011508		-0.004521	-0.003699	-0.004521		0.000207898	0.000207898
r_1841	0	0	0		0	0	0		NaN	#DIV/0!
r_1842	0	0	0		0	0	0		NaN	#DIV/0!
r_1843	0	0	0		0	0	0		NaN	#DIV/0!
r_1844	0	0	0		0	0	0		NaN	#DIV/0!
r_1845	0	0	0		0	0	0		NaN	#DIV/0!
r_1846	0	0	0		0	0	0		NaN	#DIV/0!
r_1847	0	0	0		0	0	0		NaN	#DIV/0!
r_1848	0	0	0		0	0	0		NaN	#DIV/0!
r_1849	0	0	0		0	0	0		NaN	#DIV/0!
r_1850	0	0	0		0	0	0		NaN	#DIV/0!
r_1851	3.98844e-28	0	0		0	0	0		0.42265	0.42265
r_1852	0	0	0		0	0	0		NaN	#DIV/0!
r_1853	0	0	0		0	0	0		NaN	#DIV/0!
r_1854	0	0	0		0	0	0		NaN	#DIV/0!
r_1855	0	0	0		0	0	0		NaN	#DIV/0!
r_1856	0	0	0		0	0	0		NaN	#DIV/0!
r_1857	0	0	0		0	0	0		NaN	#DIV/0!
r_1858	0	0	0		0	0	0		NaN	#DIV/0!
r_1859	0	0	0		0	0	0		NaN	#DIV/0!
r_1860	0	0	0		0	0	8.79788e-28		0.42265	0.42265
r_1861	0	0	0		0	0	0		NaN	#DIV/0!
r_1862	0	0	0		0	0	0		NaN	#DIV/0!
r_1863	0	0	0		0	0	0		NaN	#DIV/0!
r_1864	0	0	0		0	0	0		NaN	#DIV/0!
r_1865	0	0	0		0	0	0		NaN	#DIV/0!
r_1866	0	0	0		0	0	0		NaN	#DIV/0!
r_1867	0	0	0		0	0	0		NaN	#DIV/0!
r_1868	0	0	0		0	0	0		NaN	#DIV/0!
r_1869	0	0	0		0	0	0		NaN	#DIV/0!
r_1870	0	0	0		0	0	0		NaN	#DIV/0!
r_1871	1000	1000	1000		1000	1000	1000		NaN	#DIV/0!
r_1872	0	0	0		0	0	0		NaN	#DIV/0!
r_1873	0	0	0		0	0	0		NaN	#DIV/0!
r_1874	0	0	0		0	0	0		NaN	#DIV/0!
r_1875	0	0	0		0	0	0		NaN	#DIV/0!
r_1876	0	0	0		0	0	0		NaN	#DIV/0!
r_1877	0	0	0		0	0	0		NaN	#DIV/0!
r_1878	0	0	0		0	0	0		NaN	#DIV/0!
r_1879	0	0	0		0	0	0		NaN	#DIV/0!
r_1880	0	0	0		0	0	0		NaN	#DIV/0!
r_1881	0	0	0		0	0	0		NaN	#DIV/0!
r_1882	0	-1.2487e-25	0		0	0	0		0.42265	0.42265
r_1883	0	0	0		0	0	0		NaN	#DIV/0!
r_1884	0	0	0		0	0	0		NaN	#DIV/0!
r_1885	0	0	0		0	0	0		NaN	#DIV/0!
r_1886	0	0	0		0	0	0		NaN	#DIV/0!
r_1887	0.042822	0.041175	0.046116		0.018117	0.014823	0.018117		0.000207898	0.000207898
r_1889	0	0	0		0	0	0		NaN	#DIV/0!
r_1890	0	0	0		0	0	0		NaN	#DIV/0!
r_1891	0	0	0		0	0	0		NaN	#DIV/0!
r_1892	0	0	0		0	0	0		NaN	#DIV/0!
r_1893	0	0	0		0	0	0		NaN	#DIV/0!
r_1895	-5.20417e-18	-3.46945e-18	6.93889e-18		1.73472e-18	2.60209e-18	-4.33681e-18		0.902745	0.902745
r_1896	0	0	0		0	0	0		NaN	#DIV/0!
r_1897	0	0	0		0	0	0		NaN	#DIV/0!
r_1898	0	0	0		0	0	0		NaN	#DIV/0!
r_1899	0	0	0		0	0	0		NaN	#DIV/0!
r_1900	0	0	0		0	0	0		NaN	#DIV/0!
r_1901	1000	1000	1000		1000	1000	1000		NaN	#DIV/0!
r_1902	0	0	0		0	0	0		NaN	#DIV/0!
r_1903	0	0	0		0	0	0		NaN	#DIV/0!
r_1904	0	0	0		0	0	0		NaN	#DIV/0!
r_1905	0	0	0		0	0	0		NaN	#DIV/0!
r_1906	0	0	0		0	0	0		NaN	#DIV/0!
r_1907	0.000112034	0.000107725	0.000120652		4.7399e-05	3.8781e-05	4.7399e-05		0.000207898	0.000207898
r_1908	0	0	0		0	0	0		NaN	#DIV/0!
r_1909	0	0	0		0	0	0		NaN	#DIV/0!
r_1910	0	0	0		0	0	0		NaN	#DIV/0!
r_1911	0	0	0		0	0	0		NaN	#DIV/0!
r_1912	0	0	0		0	0	0		NaN	#DIV/0!
r_1913	0	0	0		0	0	0		NaN	#DIV/0!
r_1914	0	0	0		0	0	0		NaN	#DIV/0!
r_1915	0	0	0		0	0	0		NaN	#DIV/0!
r_1916	0	0	0		0	0	0		NaN	#DIV/0!
r_1919	0	0	0		0	0	0		NaN	#DIV/0!
r_1920	0	0	0		0	0	0		NaN	#DIV/0!
r_1921	0	0	0		0	0	0		NaN	#DIV/0!
r_1922	0	0	0		0	0	0		NaN	#DIV/0!
r_1923	0	0	0		0	0	0		NaN	#DIV/0!
r_1924	0	0	0		0	0	0		NaN	#DIV/0!
r_1925	0	0	0		0	0	0		NaN	#DIV/0!
r_1926	0	0	0		0	0	0		NaN	#DIV/0!
r_1927	0	0	0		0	0	0		NaN	#DIV/0!
r_1928	0	0	0		0	0	0		NaN	#DIV/0!
r_1929	0	0	0		0	0	0		NaN	#DIV/0!
r_1930	0.00010712	0.000103	0.00011536		4.532e-05	3.708e-05	4.532e-05		0.000207898	0.000207898
r_1931	0	0	0		0	0	0		NaN	#DIV/0!
r_1932	-0.210054	-0.201975	-0.226212		-0.088869	-0.072711	-0.088869		0.000207898	0.000207898
r_1935	0	0	0		0	0	0		NaN	#DIV/0!
r_1936	1.01311e-16	0	0		0	5.06557e-17	0		0.685598	0.685598
r_1937	0	0	0		0	0	0		NaN	#DIV/0!
r_1938	0	0	0		0	0	0		NaN	#DIV/0!
r_1939	0	0	0		0	0	0		NaN	#DIV/0!
r_1940	0	0	0		0	0	0		NaN	#DIV/0!
r_1941	0	0	0		0	0	0		NaN	#DIV/0!
r_1942	0	0	0		0	0	0		NaN	#DIV/0!
r_1943	0	0	0		0	0	0		NaN	#DIV/0!
r_1944	0	0	0		0	0	0		NaN	#DIV/0!
r_1945	0	0	0		0	0	0		NaN	#DIV/0!
r_1946	0	0	0		0	0	0		NaN	#DIV/0!
r_1947	0	0	0		0	0	0		NaN	#DIV/0!
r_1952	0	0	0		0	0	0		NaN	#DIV/0!
r_1963	-0.00356015	-0.00342323	-0.00383401		-0.00150622	-0.00123236	-0.00150622		0.000207898	0.000207898
r_1964	0.00356015	0.00342323	0.00383401		0.00150622	0.00123236	0.00150622		0.000207898	0.000207898
r_1965	-0.127809	-0.3163	-0.126102		-0.118701	-0.113868	-0.139172		0.404691	0.404691
r_1966	0	0	0		0	0	0		NaN	#DIV/0!
r_1967	0	0	0		0	0	0		NaN	#DIV/0!
r_1968	0	0	0		0	0	0		NaN	#DIV/0!
r_1970	0	0	0		0	0	0		NaN	#DIV/0!
r_1971	0	0	0		0	0	0		NaN	#DIV/0!
r_1972	0	0	0		0	0	0		NaN	#DIV/0!
r_1974	0	0	0		0	0	0		NaN	#DIV/0!
r_1975	0	0	0		0	0	0		NaN	#DIV/0!
r_1976	0	0	0		0	0	0		NaN	#DIV/0!
r_1977	0.001781	0.0017125	0.001918		0.0007535	0.0006165	0.0007535		0.000207898	0.000207898
r_1978	0.252403	26.1792	0.298742		3.95486	14.1085	19.9549		0.72649	0.72649
r_1979	0.273635	26.1996	0.321607		3.96385	14.1159	19.9638		0.727367	0.727367
r_1980	2.678e-05	2.575e-05	2.884e-05		1.133e-05	9.27e-06	1.133e-05		0.000207898	0.000207898
r_1981	-4.70597e-14	1.41931e-13	-6.22832e-14		2.09243e-14	-4.06335e-14	-1.39055e-13		0.477142	0.477142
r_1984	0	0	0		0	0	0		NaN	#DIV/0!
r_1987	0	0	0		0	0	0		NaN	#DIV/0!
r_1988	4.56564e-15	3.47546e-14	-3.37145e-13		-1.68698e-13	-1.27659e-13	2.46299e-13		0.666869	0.666869
r_1989	0	0	0		0	0	0		NaN	#DIV/0!
r_1990	0	0	0		0	0	0		NaN	#DIV/0!
r_1991	0	0	0		0	0	0		NaN	#DIV/0!
r_1992	-0.273635	-26.1996	-0.321607		-3.96385	-14.1159	-19.9638		0.727367	0.727367
r_1993	0	0	0		0	0	0		NaN	#DIV/0!
r_1994	0	0	0		0	0	0		NaN	#DIV/0!
r_1995	0.000112034	0.000107725	0.000120652		4.7399e-05	3.8781e-05	4.7399e-05		0.000207898	0.000207898
r_1996	0	0	0		0	0	0		NaN	#DIV/0!
r_1997	0	0	0		0	0	0		NaN	#DIV/0!
r_1998	-1.73472e-18	-1.73472e-18	0		8.67362e-19	-8.67362e-19	0		0.206526	0.206526
r_1999	0	0	0		0	0	0		NaN	#DIV/0!
r_2000	0	0	0		0	0	0		NaN	#DIV/0!
r_2001	0	0	0		0	0	0		NaN	#DIV/0!
r_2002	0	0	0		0	0	0		NaN	#DIV/0!
r_2003	0	0	0		0	0	0		NaN	#DIV/0!
r_2004	0	0	0		0	0	0		NaN	#DIV/0!
r_2005	-0.20566	-0.19775	-0.221481		-0.0870102	-0.0711902	-0.0870102		0.000207898	0.000207898
r_2008	0	0	0		0	0	0		NaN	#DIV/0!
r_2020	0	0	0		0	0	0		NaN	#DIV/0!
r_2022	0	0	0		0	0	0		NaN	#DIV/0!
r_2023	0	0	0		0	0	0		NaN	#DIV/0!
r_2024	0	0	0		0	0	0		NaN	#DIV/0!
r_2025	0	0	0		0	0	0		NaN	#DIV/0!
r_2026	0	0	0		0	0	0		NaN	#DIV/0!
r_2027	0	0	0		0	0	0		NaN	#DIV/0!
r_2028	0	0	0		0	0	0		NaN	#DIV/0!
r_2029	0	0	0		0	0	0		NaN	#DIV/0!
r_2030	0.0002574	0.0002475	0.0002772		0.0001089	8.91e-05	0.0001089		0.000207898	0.000207898
r_2031	0	0	0		0	0	0		NaN	#DIV/0!
r_2032	2.1413	2.05894	2.30602		0.905935	0.74122	0.905935		0.000207898	0.000207898
r_2033	0	0	0		0	0	0		NaN	#DIV/0!
r_2034	0	0.678374	0.805894		0.298484	0	0.298484		0.362535	0.362535
r_2036	0	0	0		0	0	0		NaN	#DIV/0!
r_2037	0	0	0		0	0	0		NaN	#DIV/0!
r_2038	0	0	0		0	0	0		NaN	#DIV/0!
r_2039	0	0	0		0	0	0		NaN	#DIV/0!
r_2040	0	0	0		0	0	0		NaN	#DIV/0!
r_2041	0	0	0		0	0	0		NaN	#DIV/0!
r_2042	0	0	0		0	0	0		NaN	#DIV/0!
r_2043	0	0	0		0	0	0		NaN	#DIV/0!
r_2044	0	0	0		0	0	0		NaN	#DIV/0!
r_2045	0	0	0		0	0	0		NaN	#DIV/0!
r_2046	0	0	0		0	0	0		NaN	#DIV/0!
r_2049	0	0	0		0	0	0		NaN	#DIV/0!
r_2050	0	0	0		0	0	0		NaN	#DIV/0!
r_2051	0	0	0		0	0	0		NaN	#DIV/0!
r_2052	0	0	0		0	0	0		NaN	#DIV/0!
r_2053	0.001781	0.0017125	0.001918		0.0007535	0.0006165	0.0007535		0.000207898	0.000207898
r_2054	0.001781	0.0017125	0.001918		0.0007535	0.0006165	0.0007535		0.000207898	0.000207898
r_2055	0	0	0		0	0	0		NaN	#DIV/0!
r_2056	0	0	0		0	0	0		NaN	#DIV/0!
r_2057	0	1.83015e-28	0		0	0	0		0.42265	0.42265
r_2058	0	0	0		0	0	0		NaN	#DIV/0!
r_2060	-0.020098	-0.019325	-0.021644		-0.008503	-0.006957	-0.008503		0.000207898	0.000207898
r_2061	0	0	0		0	0	0		NaN	#DIV/0!
r_2062	0	0	0		0	0	0		NaN	#DIV/0!
r_2063	0	0	0		0	0	0		NaN	#DIV/0!
r_2064	0	0	0		0	0	0		NaN	#DIV/0!
r_2065	0	0	0		0	0	0		NaN	#DIV/0!
r_2066	0	0	0		0	0	0		NaN	#DIV/0!
r_2067	0	0	0		0	0	0		NaN	#DIV/0!
r_2068	0	0	0		0	0	0		NaN	#DIV/0!
r_2069	0	0	0		0	0	0		NaN	#DIV/0!
r_2070	0	0	0		0	0	0		NaN	#DIV/0!
r_2071	0	0	0		0	0	0		NaN	#DIV/0!
r_2072	0.048386	0.046525	0.052108		0	0.016749	0.020471		0.022498	0.022498
r_2073	0	0	0		0	0	0		NaN	#DIV/0!
r_2074	0	0	0		0	0	0		NaN	#DIV/0!
r_2075	0	0	0		0	0	0		NaN	#DIV/0!
r_2079	0	0	0		0	0	0		NaN	#DIV/0!
r_2080	0	0	0		0	0	0		NaN	#DIV/0!
r_2082	0	0	0		0	0	0		NaN	#DIV/0!
r_2083	0	0	0		0	0	0		NaN	#DIV/0!
r_2084	0	0	0		0	0	0		NaN	#DIV/0!
r_2085	0	0	0		0	0	0		NaN	#DIV/0!
r_2086	0	0	0		0	0	0		NaN	#DIV/0!
r_2087	0	0	0		0	0	0		NaN	#DIV/0!
r_2089	0	0	0		0	0	0		NaN	#DIV/0!
r_2090	0	0	0		0	0	0		NaN	#DIV/0!
r_2091	0	0	0		0	0	0		NaN	#DIV/0!
r_2092	0	0	0		0	0	0		NaN	#DIV/0!
r_2093	-0.068796	-0.06615	-0.074088		-0.029106	-0.023814	-0.029106		0.000207898	0.000207898
r_2094	-0.001781	-0.0017125	-0.001918		-0.0007535	-0.0006165	-0.0007535		0.000207898	0.000207898
r_2095	0	0	0		0	0	0		NaN	#DIV/0!
r_2096	-248.903	-365.129	-248.941		-266.717	-312.636	-338.667		0.704474	0.704474
r_2097	-999.349	-999.333	-999.299		-999.706	-999.76	-999.706		8.50226e-05	8.50226e-05
r_2098	5.356e-05	5.15e-05	5.768e-05		2.266e-05	1.854e-05	2.266e-05		0.000207898	0.000207898
r_2099	0	0	0		0	0	0		NaN	#DIV/0!
r_2100	3.95627	30.0156	4.33752		5.44688	15.2656	21.5469		0.90155	0.90155
r_2101	0	0	0		0	0	0		NaN	#DIV/0!
r_2102	0	0	0		0	0	0		NaN	#DIV/0!
r_2103	0	0	0		0	0	0		NaN	#DIV/0!
r_2104	0	0	0		0	0	0		NaN	#DIV/0!
r_2105	0	0	0		0	0	0		NaN	#DIV/0!
r_2106	0	0	0		0	0	0		NaN	#DIV/0!
r_2107	0	0	0		0	0	0		NaN	#DIV/0!
r_2108	0.26	0.25	0.28		0.11	0.09	0.11		0.000207898	0.000207898
r_2110	0	0	0		0	0	0		NaN	#DIV/0!
r_2111	0.26	0.25	0.28		0.11	0.09	0.11		0.000207898	0.000207898
r_2112	0	0	0		0	0	0		NaN	#DIV/0!
r_2113	0	0	0		0	0	0		NaN	#DIV/0!
r_2114	2.06754e-14	3.25451e-14	-5.62259e-14		-8.8181e-16	1.19284e-14	-5.25004e-14		0.728012	0.728012
r_2115	0	0	0		0	0	0		NaN	#DIV/0!
r_2116	0	0	0		0	0	0		NaN	#DIV/0!
r_2117	999.965	999.967	999.963		999.985	999.988	999.985		0.000207898	0.000207898
r_2118	0	0	0		0	0	0		NaN	#DIV/0!
r_2119	999.846	999.852	999.834		999.935	999.947	999.935		0.000207898	0.000207898
r_2125	-999.999	-999.999	-999.998		999.998	999.999	-999.999		0.183504	0.183504
r_2126	0	0	0		0	0	0		NaN	#DIV/0!
r_2127	0.028756	0.02765	0.030968		0.012166	0.009954	0.012166		0.000207898	0.000207898
r_2129	0	0	0		0	0	0		NaN	#DIV/0!
r_2131	0.158321	0	0.182038		0	0	0		0.185479	0.185479
r_2132	0	50.3708	0		7.42713	27.9495	39.2271		0.701215	0.701215
r_2133	0.26	0.25	0.28		0.11	0.09	0.11		0.000207898	0.000207898
r_2134	0	0	0		0	0	0		NaN	#DIV/0!
r_2136	0	0	-6.50521e-19		0	0	0		0.42265	0.42265
r_2137	0	0	0		0	0	0		NaN	#DIV/0!
r_2139	2.1684e-19	0	-4.33681e-19		0	-1.0842e-19	0		0.868792	0.868792
r_2140	0.00398393	0.00372298	0.00429038		0.00168551	0.00134027	0.00163811		0.000537657	0.000537657
r_2141	0	0.000107725	0		0	3.8781e-05	4.7399e-05		0.866279	0.866279
r_2142	0	0	0		0	0	0		NaN	#DIV/0!
r_2143	0	0	0		0	0	0		NaN	#DIV/0!
r_2144	0	0	0		0	0	0		NaN	#DIV/0!
r_2145	0	0	0		0	0	0		NaN	#DIV/0!
r_2146	0	0	0		0	0	0		NaN	#DIV/0!
r_2147	0	0	0		0	0	0		NaN	#DIV/0!
r_2148	0	0	0		0	0	0		NaN	#DIV/0!
r_2149	0	0	0		0	0	0		NaN	#DIV/0!
r_2150	0	0	0		0	0	0		NaN	#DIV/0!
r_2151	0	0	0		0	0	0		NaN	#DIV/0!
r_2152	0	0	0		0	0	0		NaN	#DIV/0!
r_2153	0	0	0		0	0	0		NaN	#DIV/0!
r_2154	0	1.91179e-13	1.96171e-13		1.91179e-13	2.24571e-13	1.0288e-13		0.594429	0.594429
r_2155	0	0	0		0	0	0		NaN	#DIV/0!
r_2156	0.000112034	0	0.000120652		4.7399e-05	0	0		0.248958	0.248958
r_2157	0.000112034	0.000107725	0.000120652		4.7399e-05	3.8781e-05	4.7399e-05		0.000207898	0.000207898
r_2158	0.000112034	0.000107725	0.000120652		4.7399e-05	3.8781e-05	4.7399e-05		0.000207898	0.000207898
r_2159	0.000112034	0.000107725	0.000120652		4.7399e-05	3.8781e-05	4.7399e-05		0.000207898	0.000207898
r_2160	0	-1.90147e-13	-1.34227e-13		-1.90147e-13	-1.90147e-13	-1.86692e-13		0.288135	0.288135
r_2161	0	1.91179e-13	1.96171e-13		1.91179e-13	2.24571e-13	1.0288e-13		0.594429	0.594429
r_2162	0	0	0		0	0	0		NaN	#DIV/0!
r_2163	0.000112034	0	0.000120652		4.7399e-05	0	0		0.248958	0.248958
r_2164	0.000112034	0.000107725	0.000120652		4.7399e-05	3.8781e-05	4.7399e-05		0.000207898	0.000207898
r_2165	0.000112034	0.000107725	0.000120652		4.7399e-05	3.8781e-05	4.7399e-05		0.000207898	0.000207898
r_2166	0.000112034	0.000107725	0.000120652		4.7399e-05	3.8781e-05	4.7399e-05		0.000207898	0.000207898
r_2167	0	-1.90147e-13	-1.34227e-13		-1.90147e-13	-1.90147e-13	-1.86692e-13		0.288135	0.288135
r_2168	0	1.91179e-13	1.96171e-13		1.91179e-13	2.24571e-13	1.0288e-13		0.594429	0.594429
r_2169	0	0	0		0	0	0		NaN	#DIV/0!
r_2170	0.000112034	0	0.000120652		4.7399e-05	0	0		0.248958	0.248958
r_2171	0.000112034	0.000107725	0.000120652		4.7399e-05	3.8781e-05	4.7399e-05		0.000207898	0.000207898
r_2172	0.000112034	0.000107725	0.000120652		4.7399e-05	3.8781e-05	4.7399e-05		0.000207898	0.000207898
r_2173	0.000112034	0.000107725	0.000120652		4.7399e-05	3.8781e-05	4.7399e-05		0.000207898	0.000207898
r_2174	0	-1.90147e-13	-1.34227e-13		-1.90147e-13	-1.90147e-13	-1.86692e-13		0.288135	0.288135
r_2175	0	1.91179e-13	1.96171e-13		1.91179e-13	2.24571e-13	1.0288e-13		0.594429	0.594429
r_2176	0	0	0		0	0	0		NaN	#DIV/0!
r_2177	0.000112034	0	0.000120652		4.7399e-05	0	0		0.248958	0.248958
r_2178	0.000112034	0.000107725	0.000120652		4.7399e-05	3.8781e-05	4.7399e-05		0.000207898	0.000207898
r_2179	0.000112034	0.000107725	0.000120652		4.7399e-05	3.8781e-05	4.7399e-05		0.000207898	0.000207898
r_2180	0.000112034	0.000107725	0.000120652		4.7399e-05	3.8781e-05	4.7399e-05		0.000207898	0.000207898
r_2181	0	-1.90147e-13	-1.34227e-13		-1.90147e-13	-1.90147e-13	-1.86692e-13		0.288135	0.288135
r_2182	0.00185718	0.00178575	0.00200004		0.00078573	0.00064287	0.00078573		0.000207898	0.000207898
r_2183	1.96311e-12	3.14253e-12	0		5.04977e-12	2.30375e-12	0		0.69014	0.69014
r_2184	0	0	0		0	0	0		NaN	#DIV/0!
r_2185	0	0	0		0	0	0		NaN	#DIV/0!
r_2186	0	0	0		0	0	0		NaN	#DIV/0!
r_2187	0	0	0		0	0	0		NaN	#DIV/0!
r_2188	0	0	0		0	0	0		NaN	#DIV/0!
r_2189	0	0	0		0	0	0		NaN	#DIV/0!
r_2190	0	0	0		0	0	0		NaN	#DIV/0!
r_2191	0	0	0		0	0	0		NaN	#DIV/0!
r_2192	0	0	0		0	1.61361e-28	2.58544e-27		0.387808	0.387808
r_2193	0	0	0		0	0	0		NaN	#DIV/0!
r_2194	-1000	-1000	-1000		-1000	-1000	-1000		NaN	#DIV/0!
r_2195	-1000	-1000	-1000		-1000	-999.999	-1000		0.42265	0.42265
r_2196	999.998	1000	1000		1000	1000	1000		0.369144	0.369144
r_2197	1000	999.999	1000		1000	1000	1000		0.42265	0.42265
r_2198	1000	1000	1000		1000	1000	1000		0.42265	0.42265
r_2199	1000	1000	1000		-999.998	-1000	999.999		0.183503	0.183503
r_2200	1000	1000	1000		1000	1000	1000		NaN	#DIV/0!
r_2201	1000	1000	1000		1000	999.999	1000		0.42265	0.42265
r_2202	-999.998	-1000	-1000		-1000	-1000	-1000		0.393625	0.393625
r_2203	-1000	-999.999	-1000		-1000	-1000	-1000		0.42265	0.42265
r_2204	-1000	-1000	-1000		-1000	-1000	-1000		NaN	#DIV/0!
r_2205	-1000	-1000	-1000		999.998	1000	-999.999		0.183503	0.183503
r_2206	0	0	0		0	0	0		NaN	#DIV/0!
r_2207	0	0	0		0	0	0		NaN	#DIV/0!
r_2208	0	0	0		0	0	2.89929e-27		0.42265	0.42265
r_2209	0	0	0		0	0	0		NaN	#DIV/0!
r_2210	0	0	0		0	0	0		NaN	#DIV/0!
r_2211	-1000	-1000	-999.998		-1000	-1000	-1000		0.42265	0.42265
r_2212	1000	1000	999.998		1000	1000	1000		0.42265	0.42265
r_2213	0	0	0		0	0	0		NaN	#DIV/0!
r_2214	-0.000112034	-0.000107725	-0.00173762		-4.7399e-05	-3.8781e-05	-4.7399e-05		0.379004	0.379004
r_2215	-1000	-1000	-1000		-1000	-1000	-1000		NaN	#DIV/0!
r_2216	0	0	0		0	0	0		NaN	#DIV/0!
r_2217	1000	1000	1000		1000	1000	1000		NaN	#DIV/0!
r_2218	-1.86692e-13	0	0.00161697		0	0	-1.44065e-20		0.42265	0.42265
r_2219	0	0	0		0	0	0		NaN	#DIV/0!
r_2220	0	0	0		0	0	0		NaN	#DIV/0!
r_2221	0	0	0		0	0	0		NaN	#DIV/0!
r_2222	0	0	0		0	0	0		NaN	#DIV/0!
r_2223	0	0	0		0	0	0		NaN	#DIV/0!
r_2224	0	0	0		0	0	0		NaN	#DIV/0!
r_2225	0	0	0		0	0	0		NaN	#DIV/0!
r_2226	0	0	0		0	0	0		NaN	#DIV/0!
r_2227	0	0	0		0	0	0		NaN	#DIV/0!
r_2228	0	0	0		0	0	0		NaN	#DIV/0!
r_2229	0	0	0		0	0	0		NaN	#DIV/0!
r_2230	0	0	0		0	0	0		NaN	#DIV/0!
r_2231	0	0	0		0	0	2.94205e-27		0.42265	0.42265
r_2232	0	0	0		0	0	0		NaN	#DIV/0!
r_2233	0	0	0		0	0	0		NaN	#DIV/0!
r_2234	0	0	0		0	0	0		NaN	#DIV/0!
r_2235	0	0	0		0	0	0		NaN	#DIV/0!
r_2236	1.47976e-27	0	0		0	0	0		0.42265	0.42265
r_2237	1.77572e-27	0	0		0	0	0		0.42265	0.42265
r_2238	1.77092e-27	0	0		0	0	0		0.42265	0.42265
r_2239	0	0	0		0	0	0		NaN	#DIV/0!
r_2240	0	0	0		0	0	0		NaN	#DIV/0!
r_2241	1.11837e-29	0	0		0	0	0		0.42265	0.42265
r_2242	0	0	0		0	0	0		NaN	#DIV/0!
r_2243	0	0	0		0	0	0		NaN	#DIV/0!
r_2244	0	0	0		0	0	0		NaN	#DIV/0!
r_2245	0	0	0		0	0	2.93918e-27		0.42265	0.42265
r_2246	0	0	0		0	0	2.91157e-27		0.42265	0.42265
r_2247	0	0	0		0	0	2.91157e-27		0.42265	0.42265
r_2248	2.34847e-27	0	0		0	0	0		0.42265	0.42265
r_2249	2.6708e-27	0	0		0	0	0		0.42265	0.42265
r_2250	-1.45789e-13	0	0		0	0	2.80162e-27		0.42265	0.42265
r_2251	5.356e-05	5.15e-05	5.768e-05		2.266e-05	1.854e-05	2.266e-05		0.000207898	0.000207898
r_2252	0	0	0		0	0	0		NaN	#DIV/0!
r_2253	5.59184e-30	0	0		0	0	0		0.42265	0.42265
r_2254	1.47976e-27	0	0		0	0	0		0.42265	0.42265
r_2255	1.77572e-27	0	0		0	0	0		0.42265	0.42265
r_2256	1.77092e-27	0	0		0	0	0		0.42265	0.42265
r_2257	0	0	0		0	0	0		NaN	#DIV/0!
r_2258	0	0	0		0	0	0		NaN	#DIV/0!
r_2259	1.11837e-29	0	0		0	0	0		0.42265	0.42265
r_2260	0	0	0		0	0	0		NaN	#DIV/0!
r_2261	0	0	0		0	0	0		NaN	#DIV/0!
r_2262	0	0	0		0	0	0		NaN	#DIV/0!
r_2263	0	0	0		0	0	2.98685e-27		0.42265	0.42265
r_2264	0	0	0		0	0	2.91002e-27		0.42265	0.42265
r_2265	0	0	0		0	0	0		NaN	#DIV/0!
r_2266	2.14727e-27	0	0		0	0	0		0.42265	0.42265
r_2267	2.50515e-27	0	0		0	0	0		0.42265	0.42265
r_2268	5.356e-05	5.15e-05	5.768e-05		2.266e-05	1.854e-05	2.266e-05		0.000207898	0.000207898
r_2269	0	0	0		0	0	0		NaN	#DIV/0!
r_2270	5.59185e-30	0	0		0	0	0		0.42265	0.42265
r_2271	1.63043e-27	0	0		0	0	0		0.42265	0.42265
r_2272	1.78939e-27	0	0		0	0	0		0.42265	0.42265
r_2273	1.78939e-27	0	0		0	0	0		0.42265	0.42265
r_2274	0	0	0		0	0	0		NaN	#DIV/0!
r_2275	0	0	0		0	0	0		NaN	#DIV/0!
r_2276	1.11837e-29	0	0		0	0	0		0.42265	0.42265
r_2277	0	0	0		0	0	0		NaN	#DIV/0!
r_2278	0	0	0		0	0	0		NaN	#DIV/0!
r_2279	0	0	0		0	0	0		NaN	#DIV/0!
r_2280	0	0	0		0	0	2.99723e-27		0.42265	0.42265
r_2281	0	0	0		0	0	2.90776e-27		0.42265	0.42265
r_2282	0	0	0		0	0	0		NaN	#DIV/0!
r_2283	0	0	0		0	0	0		NaN	#DIV/0!
r_2284	2.0169e-27	0	0		0	0	0		0.42265	0.42265
r_2285	2.0169e-27	0	0		0	0	0		0.42265	0.42265
r_2286	0	0	0		0	0	0		NaN	#DIV/0!
r_2287	0	0	0		0	0	0		NaN	#DIV/0!
r_2288	5.18175e-30	0	0		0	0	0		0.42265	0.42265
r_2289	0	0	0		0	0	0		NaN	#DIV/0!
r_2290	0	0	0		0	0	0		NaN	#DIV/0!
r_2291	0	0	0		0	0	0		NaN	#DIV/0!
r_2292	0	0	0		0	0	2.91157e-27		0.42265	0.42265
r_2293	0	0	0		0	0	2.84056e-27		0.42265	0.42265
r_2294	0	0	0		0	0	0		NaN	#DIV/0!
r_2295	0	0	0		0	0	0		NaN	#DIV/0!
r_2296	0	0	0		0	0	0		NaN	#DIV/0!
r_2297	0	0	0		0	0	0		NaN	#DIV/0!
r_2298	0	0	0		0	0	0		NaN	#DIV/0!
r_2299	0	0	0		0	0	0		NaN	#DIV/0!
r_2300	0	0	0		0	0	2.83898e-27		0.42265	0.42265
r_2301	0	0	0		0	0	0		NaN	#DIV/0!
r_2302	0	0	0		0	0	2.80147e-27		0.42265	0.42265
r_2303	0	0	0		0	0	0		NaN	#DIV/0!
r_2304	0	0	0		0	0	2.81823e-27		0.42265	0.42265
r_2305	1000	949.705	1000		992.606	972.078	960.806		0.701082	0.701082
r_2308	0.00164606	0.00158275	0.00177268		0.00069641	0.00056979	0.00069641		0.000207898	0.000207898
r_2309	8.49027e-13	-1.04681e-12	0		-8.07423e-14	0	0		0.949779	0.949779
r_2310	6.53814e-13	0	0		2.08292e-12	-5.80073e-12	0		0.600179	0.600179
r_2311	1.52006e-12	0	0		0	5.01898e-12	0		0.563888	0.563888
r_2312	0	0	0		0	0	0		NaN	#DIV/0!
r_2313	0	0	0		0	0	0		NaN	#DIV/0!
r_2314	0	0	0		0	0	0		NaN	#DIV/0!
r_2315	0	0	0		0	0	0		NaN	#DIV/0!
r_2316	2.15871e-27	0	0		0	0	-1.43945e-12		0.42265	0.42265
r_2317	0	0	0		0	-4.03318e-27	0		0.42265	0.42265
r_2318	0	0	6.06747e-13		4.01814e-28	0	0		0.42265	0.42265
r_2319	0	0	0		0	0	0		NaN	#DIV/0!
r_2320	0	0	0		0	0	0		NaN	#DIV/0!
r_2321	0	0	0		0	0	0		NaN	#DIV/0!
r_2322	0	0	0		0	0	0		NaN	#DIV/0!
r_2323	0	0	0		0	0	0		NaN	#DIV/0!
r_2324	0	0	0		0	0	0		NaN	#DIV/0!
r_2325	0	0	0		-2.26649e-28	0	0		0.42265	0.42265
r_2326	-6.87619e-28	0	0		0	0	0		0.42265	0.42265
r_2327	0	0	0		0	0	0		NaN	#DIV/0!
r_2328	0	0	0		0	0	0		NaN	#DIV/0!
r_2329	0	0	0		0	0	0		NaN	#DIV/0!
r_2330	0	0	0		0	0	0		NaN	#DIV/0!
r_2331	0	0	0		0	0	0		NaN	#DIV/0!
r_2332	0.00164606	0.00158275	0.00177268		0.00069641	0.00056979	0.00069641		0.000207898	0.000207898
r_2333	0	-2.67183e-28	0		-2.08971e-13	9.91762e-13	0		0.554092	0.554092
r_2334	8.49027e-13	-1.04681e-12	0		-8.07423e-14	0	0		0.949779	0.949779
r_2335	0	0	0		0	0	0		NaN	#DIV/0!
r_2336	6.53814e-13	0	1.93686e-13		2.08292e-12	-5.80073e-12	0		0.585326	0.585326
r_2337	0	0	-1.93686e-13		0	0	0		0.42265	0.42265
r_2338	1.52006e-12	0	0		0	5.01898e-12	0		0.563888	0.563888
r_2339	0	0	0		0	0	0		NaN	#DIV/0!
r_2340	0	0	0		0	0	-1.43945e-12		0.42265	0.42265
r_2341	0	0	0		0	0	0		NaN	#DIV/0!
r_2342	0	0	6.06747e-13		0	0	0		0.42265	0.42265
r_2343	0	0	0		0	0	0		NaN	#DIV/0!
r_2344	0	0	0		0	0	0		NaN	#DIV/0!
r_2345	0	0	0		0	0	0		NaN	#DIV/0!
r_2346	0	0	0		0	0	0		NaN	#DIV/0!
r_2347	0	0	0		0	0	0		NaN	#DIV/0!
r_2348	0	0	0		0	0	0		NaN	#DIV/0!
r_2349	0	0	0		0	0	0		NaN	#DIV/0!
r_2350	0	0	0		0	0	0		NaN	#DIV/0!
r_2351	0	0	0		0	0	0		NaN	#DIV/0!
r_2352	0	0	0		0	0	0		NaN	#DIV/0!
r_2353	0	0	0		0	0	0		NaN	#DIV/0!
r_2354	0	0	0		0	0	0		NaN	#DIV/0!
r_2355	0	0	0		0	0	0		NaN	#DIV/0!
r_2356	0	0	0		0	0	0		NaN	#DIV/0!
r_2357	0	0	0		0	0	0		NaN	#DIV/0!
r_2358	0	0	0		0	0	0		NaN	#DIV/0!
r_2359	0	0	0		0	0	0		NaN	#DIV/0!
r_2360	0	0	0		0	0	0		NaN	#DIV/0!
r_2361	0	0	0		0	0	0		NaN	#DIV/0!
r_2362	0	0	0		0	0	0		NaN	#DIV/0!
r_2363	0	0	0		0	0	0		NaN	#DIV/0!
r_2364	0	0	0		0	0	0		NaN	#DIV/0!
r_2365	0	0	0		0	0	0		NaN	#DIV/0!
r_2366	0	0	0		0	0	0		NaN	#DIV/0!
r_2367	0	0	0		0	0	0		NaN	#DIV/0!
r_2368	0	0	0.00021868		0	7.029e-05	0		0.574435	0.574435
r_2369	0	0	0		0	0	0		NaN	#DIV/0!
r_2370	0	0	0		0	0	0		NaN	#DIV/0!
r_2371	0	0	0		0	0	0		NaN	#DIV/0!
r_2372	0	0	0		0	0	0		NaN	#DIV/0!
r_2373	0	0	0		0	0	0		NaN	#DIV/0!
r_2374	0	0	0		0	0	0		NaN	#DIV/0!
r_2375	0	0	0		0	0	0		NaN	#DIV/0!
r_2376	0	0	0		0	0	0		NaN	#DIV/0!
r_2377	0	0	0		0	0	0		NaN	#DIV/0!
r_2378	0	0	0		0	0	0		NaN	#DIV/0!
r_2379	0	0	0		0	0	0		NaN	#DIV/0!
r_2380	0	0	0		0	0	0		NaN	#DIV/0!
r_2381	0	0	0		0	0	0		NaN	#DIV/0!
r_2382	0	0	0		0	0	0		NaN	#DIV/0!
r_2383	0	0	0		0	0	0		NaN	#DIV/0!
r_2384	0	0	0		0	0	0		NaN	#DIV/0!
r_2385	0	0	0		0	0	0		NaN	#DIV/0!
r_2386	0	0	0		0	0	0		NaN	#DIV/0!
r_2387	0	0	0		0	0	0		NaN	#DIV/0!
r_2388	0	0	0		0	0	0		NaN	#DIV/0!
r_2389	0	0	0		0	0	0		NaN	#DIV/0!
r_2390	0	0	0		0	0	0		NaN	#DIV/0!
r_2391	0	0	0		0	0	0		NaN	#DIV/0!
r_2392	0	0	0		0	0	0		NaN	#DIV/0!
r_2393	0	0	0		0	0	0		NaN	#DIV/0!
r_2394	0	0	0		0	0	0		NaN	#DIV/0!
r_2395	0	0	0		0	0	0		NaN	#DIV/0!
r_2396	0	0	0		0	0	0		NaN	#DIV/0!
r_2397	0	0	0		0	0	0		NaN	#DIV/0!
r_2398	0	0	0		0	0	0		NaN	#DIV/0!
r_2399	0	0	0		0	0	0		NaN	#DIV/0!
r_2400	0.00020306	0.00019525	0		8.591e-05	1.81676e-13	8.591e-05		0.380403	0.380403
r_2401	0	0	0		0	0	0		NaN	#DIV/0!
r_2402	0	0	0		0	0	0		NaN	#DIV/0!
r_2403	0	0	0		0	0	0		NaN	#DIV/0!
r_2404	0	0	0		0	0	0		NaN	#DIV/0!
r_2405	0	0	0		0	0	0		NaN	#DIV/0!
r_2406	0	0	0		0	0	0		NaN	#DIV/0!
r_2407	0	0	0		0	0	0		NaN	#DIV/0!
r_2408	0	-2.16866e-12	0		0	0	0		0.42265	0.42265
r_2409	-3.66187e-13	0	0		0	0	0		0.42265	0.42265
r_2410	0	0	0		0	0	1.85702e-12		0.42265	0.42265
r_2411	0	0	0		0	0	0		NaN	#DIV/0!
r_2412	0	0	0		0	0	0		NaN	#DIV/0!
r_2413	0	0	0		0	0	0		NaN	#DIV/0!
r_2414	0	0	0		0	0	0		NaN	#DIV/0!
r_2415	0	0	0		0	0	0		NaN	#DIV/0!
r_2416	0	0	0		0	0	0		NaN	#DIV/0!
r_2417	0	0	0		0	0	0		NaN	#DIV/0!
r_2418	0	0	0		0	0	0		NaN	#DIV/0!
r_2419	0	0	0		0	0	0		NaN	#DIV/0!
r_2420	0	0	0		6.27834e-29	0	0		0.42265	0.42265
r_2421	0	0	0		0	0	0		NaN	#DIV/0!
r_2422	0	0	0		0	0	0		NaN	#DIV/0!
r_2423	0	0	0		0	0	0		NaN	#DIV/0!
r_2424	0	2.69751e-12	0		0	0	0		0.42265	0.42265
r_2425	0	0	0		0	0	0		NaN	#DIV/0!
r_2426	0	0	0		0	0	0		NaN	#DIV/0!
r_2427	0	0	0		0	0	0		NaN	#DIV/0!
r_2428	0	0	0		0	0	0		NaN	#DIV/0!
r_2429	0	0	0		0	0	0		NaN	#DIV/0!
r_2430	0	0	0		0	0	0		NaN	#DIV/0!
r_2431	0	0	0		0	0	0		NaN	#DIV/0!
r_2432	0.00164606	0.00160295	0.00177268		0.00069641	0.00056979	0.00069641		0.000129267	0.000129267
r_2433	3.25186e-12	2.65594e-14	-5.36976e-13		0	-2.29014e-28	-8.12726e-14		0.508971	0.508971
r_2434	-8.72453e-13	0	1.67126e-13		0	-1.67944e-27	-1.63773e-13		0.633606	0.633606
r_2435	0	-8.16409e-28	-1.37758e-13		0	0	-5.31188e-14		0.612531	0.612531
r_2436	2.1008e-05	1.33592e-28	8.17376e-13		2.29014e-28	1.32152e-13	1.22141e-27		0.42265	0.42265
r_2437	1.36285e-12	-2.191e-14	-1.88964e-28		8.25405e-28	7.272e-06	-1.24238e-12		0.42265	0.42265
r_2438	0	0	3.80327e-29		8.88801e-06	2.61991e-13	0		0.42265	0.42265
r_2439	-1.15029e-28	0	2.2624e-05		-2.64161e-12	-1.71284e-13	8.888e-06		0.616993	0.616993
r_2440	-6.20277e-13	0	0		-2.66154e-12	-4.1747e-12	-1.79412e-12		0.0518023	0.0518023
r_2441	-1.78256e-12	6.23173e-14	-7.58674e-13		0	4.1332e-12	-2.78205e-28		0.246372	0.246372
r_2442	1.68394e-12	-3.87188e-13	0		-3.14536e-29	-2.65901e-13	-1.79625e-13		0.457857	0.457857
r_2443	0	5.44519e-14	-7.75564e-14		2.26603e-12	0	2.28742e-12		0.181837	0.181837
r_2444	-1.57671e-13	0	0		-4.59933e-13	-1.61564e-13	-1.14363e-12		0.203562	0.203562
r_2445	-2.3474e-27	-3.31246e-28	1.88964e-28		2.43766e-28	3.64862e-27	-2.7128e-27		0.587608	0.587608
r_2446	0.00103142	0.00099175	0.00111076		0.00043637	0.00035703	0.00043637		0.000207898	0.000207898
r_2447	3.25186e-12	0	0		0	0	0		0.42265	0.42265
r_2448	-8.72453e-13	0	1.67126e-13		0	0	0		0.541581	0.541581
r_2449	0	-8.16409e-28	3.35353e-14		0	0	0		0.42265	0.42265
r_2450	0	0	0		1.85548e-28	4.75002e-27	8.90628e-27		0.2084	0.2084
r_2451	1.36285e-12	-2.191e-14	8.17376e-13		8.25687e-28	-3.5885e-12	-1.24238e-12		0.145417	0.145417
r_2452	0	0	0		1.30996e-13	2.61991e-13	0		0.225403	0.225403
r_2453	0	0	0		0	-1.71284e-13	0		0.42265	0.42265
r_2454	0.00061464	0.0006112	0.00066192		0.00026004	0.00021276	0.00026004		7.18216e-05	7.18216e-05
r_2455	0	2.65594e-14	-5.36976e-13		0	-2.30385e-28	-8.12726e-14		0.518464	0.518464
r_2456	4.79969e-30	0	0		0	-1.72789e-27	-1.63773e-13		0.42265	0.42265
r_2457	0	0	-1.71294e-13		0	0	-5.31188e-14		0.567975	0.567975
r_2458	2.1008e-05	1.15193e-28	8.17376e-13		6.68956e-29	1.32152e-13	-7.25713e-27		0.42265	0.42265
r_2459	0	0	-8.17376e-13		0	7.272e-06	0		0.42265	0.42265
r_2460	0	0	3.80327e-29		8.88801e-06	0	0		0.42265	0.42265
r_2461	-1.15193e-28	0	2.2624e-05		-2.64161e-12	0	8.888e-06		0.616993	0.616993
r_2462	0	0	0		0	0	0		NaN	#DIV/0!
r_2463	0	0	0		0	0	0		NaN	#DIV/0!
r_2464	0.00093002	0.00089425	0.00100156		0.00039347	0.00032193	0.00039347		0.000207898	0.000207898
r_2465	3.25186e-12	0	0		0	0	0		0.42265	0.42265
r_2466	-8.72453e-13	0	1.67126e-13		0	0	0		0.541581	0.541581
r_2467	0	0	3.35353e-14		0	0	0		0.42265	0.42265
r_2468	0	0	0		0	0	0		NaN	#DIV/0!
r_2469	1.36285e-12	-2.191e-14	8.17376e-13		0	-3.5885e-12	-1.24238e-12		0.145417	0.145417
r_2470	0	0	0		1.30996e-13	2.61991e-13	0		0.225403	0.225403
r_2471	0	0	0		0	-1.71284e-13	0		0.42265	0.42265
r_2472	0	0	0		0	0	0		NaN	#DIV/0!
r_2473	0	0	0		0	0	0		NaN	#DIV/0!
r_2474	0	0	0		0	0	0		NaN	#DIV/0!
r_2475	0	0	0		0	0	0		NaN	#DIV/0!
r_2476	0	0	0		0	0	0		NaN	#DIV/0!
r_2477	0	0	0		0	0	0		NaN	#DIV/0!
r_2478	0	0	0		0	0	0		NaN	#DIV/0!
r_2479	0	0	0		0	0	0		NaN	#DIV/0!
r_2480	0	0	0		0	0	0		NaN	#DIV/0!
r_2481	0	0	0		0	0	0		NaN	#DIV/0!
r_2482	0	0	0		0	0	0		NaN	#DIV/0!
r_2483	0	0	0		0	0	0		NaN	#DIV/0!
r_2484	0	0	0		0	0	0		NaN	#DIV/0!
r_2485	0	0	0		0	0	0		NaN	#DIV/0!
r_2486	0	0	0		0	0	0		NaN	#DIV/0!
r_2487	0	0	0		0	0	0		NaN	#DIV/0!
r_2488	0.0007488	0.00072	0.0008064		0.0003168	0.0002592	0.0003168		0.000207898	0.000207898
r_2489	3.25186e-12	0	6.6192e-13		-1.08392e-13	0	0		0.309111	0.309111
r_2490	0	-3.61308e-14	0		0	0	0		0.42265	0.42265
r_2491	0	0	0		-2.97616e-13	-4.19747e-13	-1.30996e-13		0.0775268	0.0775268
r_2492	0	0	-1.89528e-13		0	4.63869e-27	0		0.42265	0.42265
r_2493	1.36285e-12	0	0		0	-3.7195e-12	-1.39563e-12		0.174544	0.174544
r_2494	-9.62695e-13	0	0		0	0	0		0.42265	0.42265
r_2495	0	-1.53599e-13	0		0	0	0		0.42265	0.42265
r_2496	0.0007488	0.00072	0.0008064		0.0003168	0.0002592	0.0003168		0.000207898	0.000207898
r_2497	3.25186e-12	0	6.6192e-13		-1.08392e-13	0	0		0.309111	0.309111
r_2498	0	-3.61308e-14	0		0	0	0		0.42265	0.42265
r_2499	0	0	0		-2.97616e-13	-4.19747e-13	-1.30996e-13		0.0775268	0.0775268
r_2500	0	0	-1.89528e-13		0	4.77916e-27	0		0.42265	0.42265
r_2501	1.36285e-12	0	0		3.1861e-28	-3.7195e-12	-1.39563e-12		0.174544	0.174544
r_2502	-9.62695e-13	0	0		0	0	0		0.42265	0.42265
r_2503	0	-1.53599e-13	0		0	0	0		0.42265	0.42265
r_2504	0.0007488	0.00072	0.0008064		0.0003168	0.0002592	0.0003168		0.000207898	0.000207898
r_2505	3.25186e-12	0	6.6192e-13		-1.08392e-13	0	0		0.309111	0.309111
r_2506	0	-3.61308e-14	0		0	0	0		0.42265	0.42265
r_2507	0	0	0		-2.97616e-13	-4.19747e-13	-1.30996e-13		0.0775268	0.0775268
r_2508	0	0	-1.89528e-13		0	4.76697e-27	0		0.42265	0.42265
r_2509	1.36285e-12	0	0		-9.15259e-28	-3.7195e-12	-1.39563e-12		0.174544	0.174544
r_2510	-9.62695e-13	0	0		0	0	0		0.42265	0.42265
r_2511	0	-1.53599e-13	0		0	0	0		0.42265	0.42265
r_2512	0	2.02e-05	0		0	0	0		0.42265	0.42265
r_2513	6.20277e-13	0	0		1.83211e-13	5.23715e-12	0		0.449941	0.449941
r_2514	1.57671e-13	3.36866e-13	-2.65594e-14		3.09187e-14	4.19009e-12	0		0.463701	0.463701
r_2515	-2.92638e-14	0	0		5.31188e-14	-5.55576e-12	0		0.430248	0.430248
r_2516	2.1008e-05	4.94425e-28	0		-2.50962e-13	0	0		0.42265	0.42265
r_2517	1.36285e-12	-2.191e-14	0		1.06491e-27	7.272e-06	-1.24238e-12		0.42265	0.42265
r_2518	0	0	0		8.88801e-06	1.83935e-14	-1.96303e-13		0.42265	0.42265
r_2519	0	3.27853e-13	2.2624e-05		0	-1.71284e-13	8.888e-06		0.616993	0.616993
r_2520	0	0	0		0	0	0		NaN	#DIV/0!
r_2521	0	0	0		0	0	0		NaN	#DIV/0!
r_2522	0	0	0		0	0	0		NaN	#DIV/0!
r_2523	0	0	0		0	0	0		NaN	#DIV/0!
r_2524	0	0	0		0	0	0		NaN	#DIV/0!
r_2525	0	0	0		0	0	0		NaN	#DIV/0!
r_2526	0	0	0		0	0	0		NaN	#DIV/0!
r_2527	0	0	0		0	0	0		NaN	#DIV/0!
r_2528	0	4.97448e-13	0		-2.3732e-12	0	0		0.349657	0.349657
r_2529	0	0	0		0	0	0		NaN	#DIV/0!
r_2530	0	0	0		0	0	0		NaN	#DIV/0!
[truncated: 1,499 more rows]
