# Supplementary material for: Doxorubicin induces an extensive transcriptional and metabolic rewiring in yeast cells
Source: Sci Rep. 2018 Sep 12;8:13672. doi: 10.1038/s41598-018-31939-9 (PMC6135803; doi:10.1038/s41598-018-31939-9)
Supplement: Supplementary file 4 — Supplementary Dataset 3 [file 41598_2018_31939_MOESM4_ESM.xlsx]

## Sheet: GO Terms for FLUXES 
	Up Fluxes	(18 reactions, 14 genes, 13 DAVID IDs)
	Category	Term	Count	%	PValue	Genes	List Total	Pop Hits	Pop Total	Fold Enrichment	Bonferroni	Benjamini	FDR
	GOTERM_BP_DIRECT	GO:0006098~pentose-phosphate shunt	6	46.1538	5.33917e-11	RKI1, GND2, TKL1, ZWF1, RPE1, SOL4	13	15	5557	170.985	2.02889e-09	2.02889e-09	4.8252e-08
	GOTERM_BP_DIRECT	GO:0055114~oxidation-reduction process	7	53.8462	3.80474e-05	QCR8, NDI1, COX12, IDH2, FDH1, GND2, ZWF1	13	347	5557	8.62314	0.00144478	0.000722652	0.0343795
	GOTERM_BP_DIRECT	GO:0009051~pentose-phosphate shunt, oxidative branch	3	23.0769	4.25997e-05	GND2, ZWF1, SOL4	13	5	5557	256.477	0.00161751	0.000539462	0.0384923
	GOTERM_BP_DIRECT	GO:0009052~pentose-phosphate shunt, non-oxidative branch	2	15.3846	0.0043146	RKI1, RPE1	13	2	5557	427.462	0.151521	0.0402452	3.83233
	GOTERM_BP_DIRECT	GO:0005975~carbohydrate metabolic process	3	23.0769	0.0195325	ZWF1, RPE1, SOL4	13	102	5557	12.5724	0.527435	0.13922	16.3283
	GOTERM_BP_DIRECT	GO:0008152~metabolic process	4	30.7692	0.0205994	IDH2, FDH1, TKL1, RPE1	13	284	5557	6.02059	0.546587	0.123506	17.1475
	GOTERM_BP_DIRECT	GO:1902600~hydrogen ion transmembrane transport	2	15.3846	0.0831177	QCR8, COX12	13	40	5557	21.3731	0.963024	0.375666	54.3527
	Category	Term	Count	%	PValue	Genes	List Total	Pop Hits	Pop Total	Fold Enrichment	Bonferroni	Benjamini	FDR
	KEGG_PATHWAY	sce00030:Pentose phosphate pathway	6	46.1538	5.62008e-08	RKI1, GND2, TKL1, ZWF1, RPE1, SOL4	11	28	2194	42.7403	7.86811e-07	7.86811e-07	3.81767e-05
	KEGG_PATHWAY	sce01200:Carbon metabolism	8	61.5385	9.00463e-08	RKI1, IDH2, FDH1, GND2, TKL1, ZWF1, RPE1, SOL4	11	114	2194	13.9968	1.26065e-06	6.30324e-07	6.11676e-05
	KEGG_PATHWAY	sce01130:Biosynthesis of antibiotics	8	61.5385	8.32497e-06	RKI1, IDH2, GND2, TKL1, ZWF1, CAR2, RPE1, SOL4	11	219	2194	7.28601	0.000116543	3.88492e-05	0.00565494
	KEGG_PATHWAY	sce01100:Metabolic pathways	11	84.6154	8.41002e-06	QCR8, COX12, RKI1, IDH2, FDH1, GND2, TKL1, ZWF1, CAR2, RPE1, SOL4	11	685	2194	3.20292	0.000117734	2.94347e-05	0.00571271
	KEGG_PATHWAY	sce01110:Biosynthesis of secondary metabolites	8	61.5385	6.35161e-05	RKI1, IDH2, GND2, TKL1, ZWF1, CAR2, RPE1, SOL4	11	296	2194	5.39066	0.000888859	0.000177835	0.043138
	KEGG_PATHWAY	sce01230:Biosynthesis of amino acids	4	30.7692	0.0154382	RKI1, IDH2, TKL1, RPE1	11	123	2194	6.48633	0.19573	0.0356524	10.0295
	DOWN FLUXES	(266 reactions,192 genes, 187 DAVID IDs)
	Category	Term	Count	%	PValue	Genes	List Total	Pop Hits	Pop Total	Fold Enrichment	Bonferroni	Benjamini	FDR
	GOTERM_BP_DIRECT	GO:0008652~cellular amino acid biosynthetic process	58	31.016	8.07504e-62	LEU2, HIS1, LYS9, LEU4, LYS1, LYS4, LYS12, LYS2, CPA2, ADE3, TRP1, CYS3, CYS4, TRP2, TRP3, TRP4, TRP5, ARG7, ARG8, THR1, LYS21, THR4, ILV2, ILV1, PRO3, BAT2, ARO7, MET17, MET16, TYR1, ORT1, ARO1, ARO2, SER1, ARO3, MIS1, SER2, MET2, ARG1, ARG4, PHA2, ARG3, MET6, ILV5, ILV3, MET5, HIS6, HOM2, HOM3, HIS7, HIS2, HIS3, HIS4, HIS5, ASN2, SER33, HOM6, MET14	187	97	5557	17.7687	2.93124e-59	2.93124e-59	1.11039e-58
	GOTERM_BP_DIRECT	GO:0008152~metabolic process	47	25.1337	1.95863e-20	MET17, ARO7, MET16, ERG9, PFK1, PYC2, GPP2, ARO1, MIS1, PDB1, SER2, ERG13, TPI1, ALD6, LYS4, PHA2, ERG12, LYS2, ERG10, ADE3, TRP1, ADE17, MET5, ILV3, HIS6, HIS7, HOM3, TRP3, TRP4, RNR1, TRP5, ACC1, HIS4, GPM1, HIS5, ACS1, HXK2, SCT1, ARG7, PDC5, SER33, FAS1, UGP1, URA2, URA3, ILV1, BAT2	187	284	5557	4.91788	7.10982e-18	3.55491e-18	2.6933e-17
	GOTERM_BP_DIRECT	GO:0006418~tRNA aminoacylation for protein translation	17	9.09091	4.76365e-16	KRS1, YDR341C, ILS1, DED81, VAS1, WRS1, YNL247W, TYS1, DIA4, CDC60, DPS1, MES1, THS1, GLN4, GUS1, YHR020W, GRS2	187	32	5557	15.7869	1.61204e-13	5.37348e-14	6.10623e-13
	GOTERM_BP_DIRECT	GO:0006696~ergosterol biosynthetic process	15	8.02139	1.95094e-15	NCP1, ERG4, ERG7, ERG8, ERG9, HMG2, ERG1, ERG24, ERG25, ERG26, ERG13, ERG27, ERG20, ERG12, ERG10	187	24	5557	18.5729	7.2542e-13	1.8141e-13	2.75335e-12
	GOTERM_BP_DIRECT	GO:0055114~oxidation-reduction process	44	23.5294	1.37701e-14	TRR1, ERG4, LEU2, MET16, TYR1, ERG9, LYS9, TRX2, ARO1, ARO2, MIS1, PDB1, ERG1, LYS1, MAE1, TDH2, GCV2, ALD6, LYS12, DFR1, LYS2, ADE3, ILV5, MET5, GPD2, HOM2, RIB7, NCP1, RNR1, HIS4, RIB5, HMG2, IMD3, SER33, ERG24, ERG25, FAS1, ERG26, ERG27, OLE1, URA1, MET12, HOM6, PRO3	187	347	5557	3.7681	4.99734e-12	9.99423e-13	1.89293e-11
	GOTERM_BP_DIRECT	GO:0009073~aromatic amino acid family biosynthetic process	11	5.88235	8.66292e-14	TRP2, TRP3, ARO7, TRP4, TRP5, PHA2, TYR1, ARO1, ARO2, TRP1, ARO3	187	12	5557	27.2402	3.14349e-11	5.23914e-12	1.19083e-10
	GOTERM_BP_DIRECT	GO:0006694~steroid biosynthetic process	14	7.48663	1.59731e-13	NCP1, ERG4, ERG7, ERG8, ERG9, HMG2, ERG24, ERG25, ERG26, ERG13, ERG27, ERG12, MVD1, IDI1	187	25	5557	16.6413	5.79933e-11	8.28471e-12	2.19691e-10
	GOTERM_BP_DIRECT	GO:0006629~lipid metabolic process	28	14.9733	3.96876e-13	ERG4, ERG7, ERG8, ERG9, INO1, OPI3, ERG13, CHO1, ERG12, YND1, CHO2, MVD1, NCP1, ACC1, HMG2, PSD1, SCT1, CDS1, PIS1, ERG24, ERG25, FAS1, ERG26, ERG27, ERG20, OLE1, ALE1, IDI1	187	152	5557	5.47411	1.44076e-10	1.80096e-11	5.45786e-10
	GOTERM_BP_DIRECT	GO:0006164~purine nucleotide biosynthetic process	12	6.41711	1.14372e-12	ADE13, ADE1, ADE12, ADE6, IMD3, ADE8, ADE3, GUA1, ADE17, MIS1, ADE2, ADE4	187	18	5557	19.8111	4.15182e-10	4.61313e-11	1.57276e-09
	GOTERM_BP_DIRECT	GO:0008202~steroid metabolic process	12	6.41711	4.1963e-11	ERG24, ERG25, NCP1, ERG4, ERG13, ERG26, ERG12, ERG8, ERG9, HMG2, MVD1, IDI1	187	23	5557	15.5043	1.52326e-08	1.52326e-09	5.7703e-08
	GOTERM_BP_DIRECT	GO:0000105~histidine biosynthetic process	9	4.81283	5.77277e-11	HIS6, HIS7, HIS2, HIS3, HIS4, HIS1, HIS5, ADE3, MIS1	187	10	5557	26.7449	2.09552e-08	1.90501e-09	7.93809e-08
	GOTERM_BP_DIRECT	GO:0009086~methionine biosynthetic process	13	6.95187	1.74698e-10	HOM2, HOM3, MET17, MET16, MIS1, MET2, THR1, ADE3, MET6, HOM6, MET22, MET14, MET5	187	32	5557	12.0724	6.34154e-08	5.28462e-09	2.40226e-07
	GOTERM_BP_DIRECT	GO:0016126~sterol biosynthetic process	12	6.41711	3.59847e-10	ERG24, ERG25, NCP1, ERG4, ERG13, ERG26, ERG12, ERG8, ERG9, HMG2, MVD1, IDI1	187	27	5557	13.2074	1.30625e-07	1.0048e-08	4.94823e-07
	GOTERM_BP_DIRECT	GO:0006526~arginine biosynthetic process	8	4.27807	1.24035e-08	ARG1, ARG4, ORT1, ARG3, CPA2, URA2, ARG7, ARG8	187	11	5557	21.6121	4.50244e-06	3.21604e-07	1.70559e-05
	GOTERM_BP_DIRECT	GO:0008299~isoprenoid biosynthetic process	8	4.27807	2.89292e-08	ERG13, ERG20, ERG12, ERG8, ERG9, HMG2, MVD1, IDI1	187	12	5557	19.8111	1.05013e-05	7.00087e-07	3.97804e-05
	GOTERM_BP_DIRECT	GO:0009082~branched-chain amino acid biosynthetic process	8	4.27807	6.09138e-08	LEU2, ILV2, LEU4, ILV1, HOM6, ILV5, BAT2, ILV3	187	13	5557	18.2871	2.21115e-05	1.38198e-06	8.37621e-05
	GOTERM_BP_DIRECT	GO:0006096~glycolytic process	10	5.34759	8.30704e-08	TPI1, PYK2, TDH2, GPM1, FBA1, ENO2, PFK1, HXK2, PGK1, PDB1	187	26	5557	11.4295	3.01541e-05	1.77379e-06	0.000114229
	GOTERM_BP_DIRECT	GO:0006189~'de novo' IMP biosynthetic process	7	3.74332	1.00324e-07	ADE13, ADE1, ADE6, ADE8, ADE17, ADE2, ADE4	187	9	5557	23.1129	3.64169e-05	2.0232e-06	0.000137954
	GOTERM_BP_DIRECT	GO:0009085~lysine biosynthetic process	7	3.74332	2.43848e-07	HOM2, LYS1, LYS4, LYS12, LYS21, LYS2, LYS9	187	10	5557	20.8016	8.85128e-05	4.65877e-06	0.000335313
	GOTERM_BP_DIRECT	GO:0009097~isoleucine biosynthetic process	7	3.74332	2.43848e-07	HOM2, ILV2, ILV1, HOM6, ILV5, BAT2, ILV3	187	10	5557	20.8016	8.85128e-05	4.65877e-06	0.000335313
	GOTERM_BP_DIRECT	GO:0009231~riboflavin biosynthetic process	6	3.20856	7.92334e-07	RIB7, RIB4, RIB3, RIB5, RIB2, RIB1	187	7	5557	25.4714	0.000287576	1.43808e-05	0.00108953
	GOTERM_BP_DIRECT	GO:0006730~one-carbon metabolic process	8	4.27807	9.79374e-07	GCV2, DFR1, SAH1, SHM2, ADE3, SAM1, MIS1, MET12	187	18	5557	13.2074	0.00035545	1.6929e-05	0.00134672
	GOTERM_BP_DIRECT	GO:0006541~glutamine metabolic process	8	4.27807	3.28507e-06	TRP3, HIS7, URA7, ADE6, ASN2, URA2, GUA1, ADE4	187	21	5557	11.3206	0.00119177	5.42024e-05	0.00451719
	GOTERM_BP_DIRECT	GO:0008654~phospholipid biosynthetic process	10	5.34759	4.8421e-06	CHO1, URA7, INO1, CHO2, SCT1, PSD1, CDS1, ALE1, OPI3, PIS1	187	40	5557	7.42914	0.00175614	7.64183e-05	0.00665813
	GOTERM_BP_DIRECT	GO:0000162~tryptophan biosynthetic process	5	2.6738	5.92232e-06	TRP2, TRP3, TRP4, TRP5, TRP1	187	5	5557	29.7166	0.0021475	8.95713e-05	0.00814343
	GOTERM_BP_DIRECT	GO:0019878~lysine biosynthetic process via aminoadipic acid	6	3.20856	8.75537e-06	LYS1, LYS4, LYS12, LYS21, LYS2, LYS9	187	10	5557	17.8299	0.00317317	0.00012712	0.0120388
	GOTERM_BP_DIRECT	GO:0006520~cellular amino acid metabolic process	8	4.27807	1.21181e-05	HOM2, MET17, MAE1, THR4, ARG3, URA2, ILV1, HOM6	187	25	5557	9.5093	0.00438925	0.000169175	0.0166623
	GOTERM_BP_DIRECT	GO:0009088~threonine biosynthetic process	5	2.6738	1.73016e-05	THR1, HOM2, HOM3, THR4, HOM6	187	6	5557	24.7638	0.00626084	0.000232585	0.0237886
	GOTERM_BP_DIRECT	GO:0006094~gluconeogenesis	7	3.74332	2.44687e-05	TPI1, TDH2, GPM1, FBA1, ENO2, PYC2, PGK1	187	19	5557	10.9482	0.0088429	0.000317172	0.0336414
	GOTERM_BP_DIRECT	GO:0019344~cysteine biosynthetic process	6	3.20856	2.60473e-05	MET17, MET16, CYS3, MET14, MET5, CYS4	187	12	5557	14.8583	0.00941074	0.000325992	0.0358115
	GOTERM_BP_DIRECT	GO:0006555~methionine metabolic process	5	2.6738	3.93139e-05	THR1, MET17, SAH1, SAM1, MET12	187	7	5557	21.2261	0.0141699	0.000475594	0.0540467
	GOTERM_BP_DIRECT	GO:0006207~'de novo' pyrimidine nucleobase biosynthetic process	5	2.6738	0.00013423	URA6, CPA2, URA1, URA2, URA3	187	9	5557	16.5092	0.0475606	0.00157066	0.184421
	GOTERM_BP_DIRECT	GO:0006221~pyrimidine nucleotide biosynthetic process	5	2.6738	0.00021788	URA7, URA6, URA1, URA2, URA3	187	10	5557	14.8583	0.0760516	0.00246879	0.299189
	GOTERM_BP_DIRECT	GO:0009058~biosynthetic process	7	3.74332	0.000474867	TRP2, YER152C, PSA1, ERG9, HIS5, ADE8, ARO3	187	31	5557	6.71019	0.158372	0.00521115	0.651013
	GOTERM_BP_DIRECT	GO:0000050~urea cycle	4	2.13904	0.000685008	ARG1, ARG3, CPA2, URA2	187	6	5557	19.8111	0.22022	0.00728928	0.937847
	GOTERM_BP_DIRECT	GO:0070814~hydrogen sulfide biosynthetic process	4	2.13904	0.000685008	MET16, MET14, MET5, CYS4	187	6	5557	19.8111	0.22022	0.00728928	0.937847
	GOTERM_BP_DIRECT	GO:0006412~translation	23	12.2995	0.000847347	KRS1, ODC2, YDR341C, ORT1, ILS1, DED81, VAS1, HTS1, YNL247W, WRS1, TYS1, DIA4, LEU5, CDC60, DPS1, MES1, THS1, GLN4, YHR020W, GUS1, ALA1, GRS2, FRS1	187	318	5557	2.14931	0.264877	0.00875339	1.15891
	GOTERM_BP_DIRECT	GO:0009099~valine biosynthetic process	4	2.13904	0.00116928	ILV2, ILV5, BAT2, ILV3	187	7	5557	16.9809	0.346032	0.0117278	1.59593
	GOTERM_BP_DIRECT	GO:0016310~phosphorylation	17	9.09091	0.00182449	HOM3, ERG8, URA6, ADO1, PFK1, HXK2, ARO1, THR1, PRS3, PYK2, ERG12, YNK1, PGK1, GUK1, HOM6, MET14, ADK1	187	212	5557	2.38293	0.484643	0.0177566	2.47987
	GOTERM_BP_DIRECT	GO:0043039~tRNA aminoacylation	4	2.13904	0.0018249	THS1, GLN4, GUS1, ALA1	187	8	5557	14.8583	0.48472	0.0172972	2.48042
	GOTERM_BP_DIRECT	GO:0035999~tetrahydrofolate interconversion	4	2.13904	0.00267024	SHM2, ADE3, MIS1, MET12	187	9	5557	13.2074	0.621142	0.0245799	3.60997
	GOTERM_BP_DIRECT	GO:0046084~adenine biosynthetic process	3	1.60428	0.00326968	ADE1, ADE8, ADE2	187	3	5557	29.7166	0.695425	0.0292837	4.40358
	GOTERM_BP_DIRECT	GO:0051262~protein tetramerization	3	1.60428	0.00326968	ADE13, ARG4, FUM1	187	3	5557	29.7166	0.695425	0.0292837	4.40358
	GOTERM_BP_DIRECT	GO:0009090~homoserine biosynthetic process	3	1.60428	0.00326968	HOM2, HOM3, HOM6	187	3	5557	29.7166	0.695425	0.0292837	4.40358
	GOTERM_BP_DIRECT	GO:0009089~lysine biosynthetic process via diaminopimelate	3	1.60428	0.00326968	HOM2, HOM3, HOM6	187	3	5557	29.7166	0.695425	0.0292837	4.40358
	GOTERM_BP_DIRECT	GO:0006568~tryptophan metabolic process	3	1.60428	0.00326968	TRP3, TRP5, TRP1	187	3	5557	29.7166	0.695425	0.0292837	4.40358
	GOTERM_BP_DIRECT	GO:0009165~nucleotide biosynthetic process	4	2.13904	0.00372125	PRS3, DFR1, APA1, CDC21	187	10	5557	11.8866	0.741622	0.0324693	4.99741
	GOTERM_BP_DIRECT	GO:0000103~sulfate assimilation	4	2.13904	0.00372125	TRX2, MET22, MET14, MET5	187	10	5557	11.8866	0.741622	0.0324693	4.99741
	GOTERM_BP_DIRECT	GO:0006656~phosphatidylcholine biosynthetic process	4	2.13904	0.00499167	SAH1, CHO2, PSD1, OPI3	187	11	5557	10.806	0.837408	0.0423284	6.64978
	GOTERM_BP_DIRECT	GO:0019287~isopentenyl diphosphate biosynthetic process, mevalonate pathway	3	1.60428	0.00639535	ERG12, ERG8, MVD1	187	4	5557	22.2874	0.902604	0.0527214	8.44446
	GOTERM_BP_DIRECT	GO:0042759~long-chain fatty acid biosynthetic process	3	1.60428	0.00639535	FAS1, ACC1, OLE1	187	4	5557	22.2874	0.902604	0.0527214	8.44446
	GOTERM_BP_DIRECT	GO:0009423~chorismate biosynthetic process	3	1.60428	0.00639535	ARO1, ARO2, ARO3	187	4	5557	22.2874	0.902604	0.0527214	8.44446
	GOTERM_BP_DIRECT	GO:0009117~nucleotide metabolic process	4	2.13904	0.00649317	DUT1, APA1, YNK1, ADK1	187	12	5557	9.90553	0.906023	0.0523247	8.56833
	GOTERM_BP_DIRECT	GO:0006090~pyruvate metabolic process	4	2.13904	0.0102267	MAE1, PYK2, PYC2, PDC5	187	14	5557	8.49045	0.976041	0.0795751	13.1815
	GOTERM_BP_DIRECT	GO:0006564~L-serine biosynthetic process	3	1.60428	0.0104248	SER1, SER2, SER33	187	5	5557	17.8299	0.97772	0.0793701	13.4202
	GOTERM_BP_DIRECT	GO:0044205~'de novo' UMP biosynthetic process	3	1.60428	0.0152947	URA1, URA2, URA3	187	6	5557	14.8583	0.996283	0.112228	19.0988
	GOTERM_BP_DIRECT	GO:0009113~purine nucleobase biosynthetic process	3	1.60428	0.0152947	ADE3, SER1, ADE4	187	6	5557	14.8583	0.996283	0.112228	19.0988
	GOTERM_BP_DIRECT	GO:0009098~leucine biosynthetic process	3	1.60428	0.0273182	LEU2, LEU4, BAT2	187	8	5557	11.1437	0.999957	0.188985	31.6738
	GOTERM_BP_DIRECT	GO:0006450~regulation of translational fidelity	4	2.13904	0.0314889	YHR020W, ILS1, VAS1, CDC60	187	21	5557	5.6603	0.999991	0.21103	35.5942
	GOTERM_BP_DIRECT	GO:0019346~transsulfuration	3	1.60428	0.0343605	MET17, CYS3, CYS4	187	9	5557	9.90553	0.999997	0.224187	38.171
	GOTERM_BP_DIRECT	GO:0019343~cysteine biosynthetic process via cystathionine	3	1.60428	0.0343605	MET17, CYS3, CYS4	187	9	5557	9.90553	0.999997	0.224187	38.171
	GOTERM_BP_DIRECT	GO:0006633~fatty acid biosynthetic process	4	2.13904	0.0399446	FAS1, ERG25, ACC1, OLE1	187	23	5557	5.1681	1	0.251845	42.9103
	GOTERM_BP_DIRECT	GO:0016311~dephosphorylation	6	3.20856	0.0464494	HIS2, THR4, GPP2, TPS1, SER2, MET22	187	59	5557	3.02202	1	0.282531	48.0055
	GOTERM_BP_DIRECT	GO:0044208~'de novo' AMP biosynthetic process	2	1.06952	0.0658281	ADE13, ADE12	187	2	5557	29.7166	1	0.372734	60.795
	GOTERM_BP_DIRECT	GO:0006222~UMP biosynthetic process	2	1.06952	0.0658281	URA1, URA3	187	2	5557	29.7166	1	0.372734	60.795
	GOTERM_BP_DIRECT	GO:0010142~farnesyl diphosphate biosynthetic process, mevalonate pathway	2	1.06952	0.0658281	ERG12, ERG8	187	2	5557	29.7166	1	0.372734	60.795
	GOTERM_BP_DIRECT	GO:0009092~homoserine metabolic process	2	1.06952	0.0658281	THR1, MET2	187	2	5557	29.7166	1	0.372734	60.795
	GOTERM_BP_DIRECT	GO:0006091~generation of precursor metabolites and energy	2	1.06952	0.0658281	LYS1, LYS9	187	2	5557	29.7166	1	0.372734	60.795
	GOTERM_BP_DIRECT	GO:0006438~valyl-tRNA aminoacylation	2	1.06952	0.0658281	VAS1, TYS1	187	2	5557	29.7166	1	0.372734	60.795
	GOTERM_BP_DIRECT	GO:0006425~glutaminyl-tRNA aminoacylation	2	1.06952	0.0658281	GLN4, GUS1	187	2	5557	29.7166	1	0.372734	60.795
	GOTERM_BP_DIRECT	GO:0042450~arginine biosynthetic process via ornithine	2	1.06952	0.0658281	ARG4, ARG3	187	2	5557	29.7166	1	0.372734	60.795
	GOTERM_BP_DIRECT	GO:0006807~nitrogen compound metabolic process	3	1.60428	0.06823	GLN1, CPA2, URA2	187	13	5557	6.85767	1	0.378149	62.1586
	GOTERM_BP_DIRECT	GO:0009094~L-phenylalanine biosynthetic process	2	1.06952	0.0971073	ARO7, PHA2	187	3	5557	19.8111	1	0.490436	75.4554
	GOTERM_BP_DIRECT	GO:0019379~sulfate assimilation, phosphoadenylyl sulfate reduction by phosphoadenylyl-sulfate reductase (thioredoxin)	2	1.06952	0.0971073	MET16, MET14	187	3	5557	19.8111	1	0.490436	75.4554
	GOTERM_BP_DIRECT	GO:0006571~tyrosine biosynthetic process	2	1.06952	0.0971073	ARO7, TYR1	187	3	5557	19.8111	1	0.490436	75.4554
	GOTERM_BP_DIRECT	GO:0006241~CTP biosynthetic process	2	1.06952	0.0971073	URA7, YNK1	187	3	5557	19.8111	1	0.490436	75.4554
	GOTERM_BP_DIRECT	GO:0045337~farnesyl diphosphate biosynthetic process	2	1.06952	0.0971073	ERG20, IDI1	187	3	5557	19.8111	1	0.490436	75.4554
	GOTERM_BP_DIRECT	GO:0006163~purine nucleotide metabolic process	2	1.06952	0.0971073	YNK1, GUK1	187	3	5557	19.8111	1	0.490436	75.4554
	GOTERM_BP_DIRECT	GO:0006021~inositol biosynthetic process	2	1.06952	0.0971073	INM1, INO1	187	3	5557	19.8111	1	0.490436	75.4554
	Category	Term	Count	%	PValue	Genes	List Total	Pop Hits	Pop Total	Fold Enrichment	Bonferroni	Benjamini	FDR
	KEGG_PATHWAY	sce01100:Metabolic pathways	146	78.0749	1.25082e-50	LEU2, ADE1, INM1, HIS1, LYS9, LEU4, OPI3, LYS1, TDH2, GCV2, LYS4, LYS2, CPA2, ADE6, ADE8, ADE3, ADE2, ADE4, RIB7, RIB4, RIB3, GPM1, RIB5, ACS1, HMG2, RIB2, PSD1, RIB1, ARG7, ARG8, THR1, PRS3, THR4, FUM1, ILV2, ILV1, BAT2, ADK1, ARO7, TYR1, PYC2, ARO1, ARO2, ARO3, SER1, MIS1, SER2, MET2, ARG1, TPI1, PYK2, ALD6, ARG4, ARG3, FBA1, SHM2, MET6, MET5, URA7, URA6, SCT1, CDC21, GLN4, GUS1, GLN1, URA1, UR…	174	685	2194	2.68751	8.75575e-49	8.75575e-49	1.29449e-47
	KEGG_PATHWAY	sce01110:Biosynthesis of secondary metabolites	99	52.9412	5.10104e-46	LEU2, ADE1, HIS1, LYS9, LEU4, OPI3, LYS1, TDH2, GCV2, LYS2, ADE6, ADE8, ADE2, ADE4, RIB4, RIB3, GPM1, RIB5, ACS1, HMG2, PSD1, RIB1, ARG7, ARG8, THR1, PRS3, THR4, FUM1, ILV2, ILV1, BAT2, ADK1, ARO7, TYR1, ARO1, ARO2, ARO3, ARG1, TPI1, PYK2, ARG4, ALD6, ARG3, FBA1, SHM2, MET6, GPD2, SCT1, GUS1, ALE1, IDI1, ERG7, ERG8, ERG9, ERG1, ADE13, CIT1, MVD1, TRP1, ADE17, TRP2, TRP3, TRP4, TRP5, HXK2, IMD3, C…	174	296	2194	4.21726	3.57073e-44	1.78536e-44	5.27914e-43
	KEGG_PATHWAY	sce01230:Biosynthesis of amino acids	62	33.1551	1.69446e-38	LEU2, HIS1, LYS9, LEU4, CIT1, LYS1, TDH2, LYS4, LYS12, LYS2, TRP1, CYS3, CYS4, TRP2, TRP3, TRP4, TRP5, GPM1, ARG7, ARG8, THR1, PRS3, LYS21, THR4, ILV2, ILV1, PRO3, BAT2, ARO7, MET17, PYC2, PFK1, ARO1, ARO2, SER1, ARO3, SER2, ARG1, TPI1, PYK2, ARG4, PHA2, ARG3, FBA1, ENO2, SHM2, MET6, ILV5, ILV3, HIS6, HOM2, HOM3, HIS7, HIS2, HIS3, HIS4, HIS5, SAM1, SER33, GLN1, PGK1, HOM6	174	123	2194	6.35585	1.18612e-36	3.95374e-37	1.75362e-35
	KEGG_PATHWAY	sce01130:Biosynthesis of antibiotics	80	42.7807	1.83891e-38	ERG4, ADE1, ERG7, ERG8, ERG9, LYS9, ERG1, ADE13, CIT1, LYS1, TDH2, LYS4, GCV2, LYS12, LYS2, ADE6, MVD1, ADE8, ADE17, CYS3, CYS4, ADE4, GPM1, ACS1, HMG2, HXK2, ARG7, PDC5, ARG8, PRS3, LYS21, PRM15, UGP1, FUM1, ILV2, ILV1, PRO3, BAT2, ADK1, ARO7, MET17, TYR1, INO1, PFK1, ARO1, ARO2, SER1, ARO3, SER2, PDB1, MET2, ARG1, ERG13, TPI1, PYK2, ARG4, ALD6, PHA2, ERG12, ERG10, ARG3, ENO2, YNK1, FBA1, SHM2, …	174	219	2194	4.6061	1.28724e-36	3.21809e-37	1.90312e-35
	KEGG_PATHWAY	sce00260:Glycine, serine and threonine metabolism	16	8.55615	2.71629e-09	HOM2, HOM3, TRP5, GPM1, SER1, SER2, SER33, THR1, GCV2, CHO1, THR4, SHM2, ILV1, HOM6, CYS3, CYS4	174	32	2194	6.3046	1.9014e-07	3.8028e-08	2.81113e-06
	KEGG_PATHWAY	sce00400:Phenylalanine, tyrosine and tryptophan biosynthesis	12	6.41711	4.40461e-09	TRP2, TRP3, ARO7, TRP4, TRP5, PHA2, TYR1, HIS5, ARO1, ARO2, TRP1, ARO3	174	17	2194	8.90061	3.08323e-07	5.13871e-08	4.5584e-06
	KEGG_PATHWAY	sce00300:Lysine biosynthesis	9	4.81283	4.81667e-07	HOM2, HOM3, LYS1, LYS4, LYS12, LYS21, LYS2, LYS9, HOM6	174	12	2194	9.4569	3.37161e-05	4.81666e-06	0.000498483
	KEGG_PATHWAY	sce01210:2-Oxocarboxylic acid metabolism	14	7.48663	9.29412e-07	HOM2, HOM3, LEU2, LEU4, ARG7, ARG8, CIT1, LYS4, LYS21, LYS12, ILV2, ILV5, BAT2, ILV3	174	35	2194	5.04368	6.50568e-05	8.13233e-06	0.000961858
	KEGG_PATHWAY	sce01200:Carbon metabolism	25	13.369	3.88325e-06	MET17, PFK1, PYC2, SER1, SER2, PDB1, CIT1, TPI1, MAE1, PYK2, TDH2, GCV2, ERG10, FBA1, ENO2, SHM2, GPM1, ACS1, HXK2, SER33, PRS3, FUM1, PGK1, MET12, ILV1	174	114	2194	2.76517	0.000271791	3.02027e-05	0.00401876
	KEGG_PATHWAY	sce00340:Histidine metabolism	8	4.27807	1.92408e-05	HIS6, HIS7, HIS2, ALD6, HIS3, HIS4, HIS1, HIS5	174	13	2194	7.7595	0.00134596	0.000134678	0.0199108
	KEGG_PATHWAY	sce00230:Purine metabolism	21	11.2299	3.1717e-05	RNR1, ADE1, ADO1, APA1, IMD3, GUA1, ADE13, PRS3, PYK2, ADE12, YND1, PRM15, YNK1, ADE6, ADE8, GUK1, ADE17, ADE2, ADE4, MET14, ADK1	174	96	2194	2.75826	0.00221776	0.000201818	0.0328195
	KEGG_PATHWAY	sce00670:One carbon pool by folate	8	4.27807	6.29321e-05	DFR1, ADE8, SHM2, CDC21, ADE3, ADE17, MIS1, MET12	174	15	2194	6.7249	0.00439569	0.000367048	0.0651101
	KEGG_PATHWAY	sce00740:Riboflavin metabolism	6	3.20856	0.000132715	RIB7, RIB4, RIB3, RIB5, RIB2, RIB1	174	8	2194	9.4569	0.00924766	0.000714413	0.137264
	KEGG_PATHWAY	sce00290:Valine, leucine and isoleucine biosynthesis	7	3.74332	0.000136657	LEU2, ILV2, LEU4, ILV1, ILV5, BAT2, ILV3	174	12	2194	7.35536	0.00952102	0.000683097	0.141338
	KEGG_PATHWAY	sce00100:Steroid biosynthesis	8	4.27807	0.000165928	ERG24, ERG25, ERG4, ERG26, ERG27, ERG7, ERG9, ERG1	174	17	2194	5.93374	0.0115487	0.000774095	0.171588
	KEGG_PATHWAY	sce00900:Terpenoid backbone biosynthesis	8	4.27807	0.000375147	ERG13, ERG20, ERG12, ERG8, ERG10, HMG2, MVD1, IDI1	174	19	2194	5.30913	0.0259233	0.00164023	0.387565
	KEGG_PATHWAY	sce00010:Glycolysis / Gluconeogenesis	14	7.48663	0.000392551	GPM1, ACS1, PFK1, HXK2, PDC5, PDB1, TPI1, PYK2, TDH2, ALD6, PRM15, ENO2, FBA1, PGK1	174	58	2194	3.0436	0.0271097	0.0016154	0.405512
	KEGG_PATHWAY	sce00620:Pyruvate metabolism	11	5.88235	0.000607653	MAE1, PYK2, ACC1, ALD6, LYS21, ERG10, ACS1, PYC2, FUM1, LEU4, PDB1	174	39	2194	3.55644	0.0416562	0.00236102	0.627086
	KEGG_PATHWAY	sce00680:Methane metabolism	9	4.81283	0.00100304	GPM1, FBA1, ENO2, ACS1, PFK1, SHM2, SER1, SER2, SER33	174	28	2194	4.05296	0.0678372	0.00369043	1.0332
	KEGG_PATHWAY	sce00270:Cysteine and methionine metabolism	10	5.34759	0.00139519	MET2, HOM2, HOM3, MET17, SAH1, MET6, SAM1, HOM6, CYS3, CYS4	174	36	2194	3.50255	0.0931076	0.00487465	1.43452
	KEGG_PATHWAY	sce00250:Alanine, aspartate and glutamate metabolism	9	4.81283	0.00164688	ARG1, ADE13, ARG4, ADE12, GLN1, CPA2, ASN2, URA2, ADE4	174	30	2194	3.78276	0.10897	0.00547906	1.69132
	KEGG_PATHWAY	sce00564:Glycerophospholipid metabolism	9	4.81283	0.00673592	GPD2, CHO1, CHO2, SCT1, PSD1, CDS1, ALE1, OPI3, PIS1	174	37	2194	3.0671	0.376938	0.0212754	6.75567
	KEGG_PATHWAY	sce00220:Arginine biosynthesis	6	3.20856	0.00814845	ARG1, ARG4, ARG3, GLN1, ARG7, ARG8	174	17	2194	4.4503	0.436015	0.0245938	8.11892
	KEGG_PATHWAY	sce00920:Sulfur metabolism	5	2.6738	0.0199591	MET17, MET16, MET22, MET14, MET5	174	14	2194	4.50328	0.756167	0.0571074	18.832
	KEGG_PATHWAY	sce00240:Pyrimidine metabolism	12	6.41711	0.02302	TRR1, RNR1, DUT1, URA7, YND1, URA6, YNK1, CPA2, URA1, URA2, URA3, CDC21	174	72	2194	2.10153	0.804117	0.0631289	21.4176
	KEGG_PATHWAY	sce00310:Lysine degradation	5	2.6738	0.0255799	LYS1, ALD6, LYS2, ERG10, LYS9	174	15	2194	4.20307	0.836981	0.067387	23.5226
	KEGG_PATHWAY	sce00450:Selenocompound metabolism	4	2.13904	0.0624176	TRR1, MES1, MET6, CYS3	174	12	2194	4.20307	0.989019	0.15388	48.6759
	KEGG_PATHWAY	sce00280:Valine, leucine and isoleucine degradation	4	2.13904	0.0765914	ERG13, ALD6, ERG10, BAT2	174	13	2194	3.87975	0.996219	0.180621	56.1614
	KEGG_PATHWAY	sce00051:Fructose and mannose metabolism	5	2.6738	0.0776082	TPI1, PSA1, FBA1, PFK1, HXK2	174	21	2194	3.00219	0.9965	0.177164	56.6584
