# Supplementary material for: Doxorubicin induces an extensive transcriptional and metabolic rewiring in yeast cells
Source: Sci Rep. 2018 Sep 12;8:13672. doi: 10.1038/s41598-018-31939-9 (PMC6135803; doi:10.1038/s41598-018-31939-9)
Supplement: Supplementary file 5 — Supplementary Dataset 4 [file 41598_2018_31939_MOESM5_ESM.xlsx]

## Sheet: DownRegulated
GeneLabels	PValues	FoldChanges
1769766_at	1.7676e-05	10.0965
1773510_at	1.77884e-05	1.67324
1773525_at	2.01814e-05	1.55724
1769961_at	2.04724e-05	1.63335
1779520_at	2.22208e-05	2.70078
1775402_at	3.48834e-05	56.829
1773573_at	4.20347e-05	2.26951
1777989_at	4.39359e-05	1.71251
1778592_at	5.76088e-05	1.56207
1777286_s_at	5.86266e-05	5.25187
1771596_at	7.5571e-05	1.73716
1769962_at	8.43613e-05	1.5359
1770660_at	9.31459e-05	1.69113
1779961_at	9.35235e-05	1.72415
1775563_at	9.63911e-05	2.35668
1771943_at	0.000109737	2.91994
1771703_at	0.000115797	1.92519
1770258_at	0.000115984	1.55193
1776467_at	0.00012551	1.78968
1770303_at	0.000125899	4.9368
1773695_at	0.000152155	1.98313
1774504_at	0.000154172	2.30307
1776927_at	0.000171138	2.05589
1779238_at	0.000191196	1.60043
1772287_at	0.000194602	2.47006
1776273_x_at	0.000220386	4.30505
1773583_at	0.000226066	2.0728
1779532_at	0.000239515	1.55284
1774376_at	0.000240841	1.78542
1772849_at	0.000243025	1.8889
1770692_at	0.000252174	211.096
1776441_at	0.000256775	1.80294
1773307_at	0.000265365	1.68065
1773677_at	0.000272471	3.12216
1773355_at	0.00027294	1.69162
1779379_at	0.000374577	2.98229
1771896_at	0.000385596	1.99713
1777563_at	0.000387024	1.84025
1777228_at	0.000406438	3.73634
1770112_at	0.00041173	1.5864
1778878_s_at	0.000424125	6.60107
1771399_at	0.000464191	3.76586
1771735_at	0.000485614	1.61055
1769657_at	0.000499521	2.02077
1772562_at	0.000560298	2.43037
1776278_at	0.000591224	1.61842
1780059_at	0.000622979	1.61559
1778141_at	0.000650867	2.83322
1779263_at	0.000671438	1.60545
1771497_at	0.000672771	1.51964
1779000_at	0.00067329	2.24594
1779889_s_at	0.00067398	2.85491
1773783_at	0.000758595	1.9173
1775532_at	0.000780755	1.99495
1769503_at	0.000789665	1.56174
1777374_at	0.000827945	1.83733
1770385_at	0.000858461	2.32972
1774982_at	0.000869611	1.77392
1775928_at	0.000922489	1.65857
1778035_at	0.000933785	1.51611
1772547_at	0.000944356	2.25404
1770023_at	0.00100072	1.628
1770298_at	0.00102239	1.87854
1775167_at	0.00102643	1.58946
1775497_at	0.00102961	1.51855
1769829_at	0.00103588	1.56916
1776152_at	0.00109984	1.59192
1773828_at	0.00110478	2.23513
1779682_at	0.00111792	2.07291
1772792_at	0.00114739	1.50506
1771135_at	0.00114904	1.68734
1779643_at	0.0011566	2.35154
1778791_at	0.00116462	1.58495
1776401_at	0.00118763	2.42831
1780138_at	0.00119824	2.33792
1773765_at	0.00121256	1.61671
1774425_at	0.00124526	1.84832
1773397_at	0.00128622	1.5084
1773486_at	0.00131541	2.13059
1771109_at	0.00132427	3.12661
1775737_at	0.00139114	1.54862
1777647_s_at	0.00140817	1.71214
AFFX-r2-Sc-TDH1-5_at	0.00146794	1.75665
1775218_at	0.0015058	1.65124
1769973_at	0.00151709	1.91335
1778156_at	0.00157882	1.86187
1772367_at	0.00157942	1.75988
1769988_at	0.0016169	1.94773
1770565_at	0.00168161	1.85721
1779946_at	0.00168167	2.83516
1775495_at	0.00171878	1.64013
1774843_at	0.00172485	1.53487
1776705_at	0.00172723	2.47773
1779030_at	0.00175208	1.81661
1770321_at	0.0017561	1.83302
1769466_at	0.00181336	2.06297
1777474_at	0.00181565	1.81767
1778766_at	0.00181812	2.44941
1771108_at	0.00183313	1.76219
1778215_at	0.0019162	1.83694
1779344_at	0.00192463	4.9575
1770413_at	0.00202162	1.53591
1774241_at	0.00204275	1.64709
1777479_at	0.00218579	1.66578
1776516_at	0.00232298	1.7124
1776811_at	0.00234102	1.82836
1777980_at	0.00235915	1.53831
1773900_at	0.00238516	1.6297
1772003_at	0.00247075	1.65876
1770749_at	0.00248061	3.30776
1769362_at	0.00249494	1.5551
1769929_at	0.00257136	1.68915
1780247_at	0.00257392	1.50793
1773613_at	0.00257763	2.17918
1778111_at	0.00262716	1.69036
1775717_at	0.0026804	1.52884
1778550_at	0.00273169	3.29222
1771920_at	0.00286386	1.64962
1776418_at	0.00297467	1.56743
1771745_at	0.0030005	1.98798
1771402_at	0.00300866	1.6046
1776272_at	0.00306728	1.77954
1778144_at	0.0030688	2.688
1779364_at	0.00306911	1.7033
1774802_at	0.00307	1.71247
1772060_at	0.0031021	1.55921
1772875_at	0.00329837	1.6288
1771172_at	0.00337146	1.5715
1780137_at	0.00344279	14.6658
1769395_at	0.00344887	1.82743
1770435_at	0.00347811	1.51973
1775663_at	0.00349245	1.77137
1776171_at	0.00350183	1.55516
1777797_at	0.0035475	1.97375
1775276_at	0.00356025	2.00991
1774478_at	0.00360725	1.58157
1773827_s_at	0.00362208	1.53814
1774100_at	0.00370138	1.54546
1771364_at	0.00384251	2.80924
1775001_at	0.00394152	1.7328
1772615_at	0.00394642	1.66341
1777793_at	0.00400067	3.61882
1776951_at	0.00408206	1.50528
1777880_at	0.00410861	1.6642
1779479_at	0.00417818	2.21038
1778189_at	0.00418442	1.93079
1771081_at	0.00423321	2.1063
AFFX-r2-Sc-TDH1-M_at	0.00424578	1.99969
1778906_at	0.00424822	1.58363
1770279_at	0.00429992	1.63498
1776853_at	0.00442495	1.62561
1775044_at	0.00456106	1.88342
1777175_at	0.00459729	1.85221
1777922_at	0.00474209	1.50888
1769799_at	0.00491153	1.50848
1769562_at	0.00492188	1.7129
1778840_at	0.00517883	1.56498
1772556_at	0.00536297	2.96915
1776088_at	0.00541693	1.58462
1779985_at	0.00554222	1.78098
1769626_at	0.00564504	1.97929
1773165_at	0.00565288	1.63695
1775235_at	0.00568234	1.88142
1776993_at	0.00575409	1.5467
1777424_at	0.00581705	2.49352
1773329_at	0.00583379	2.16089
1774025_at	0.00583912	1.68459
1773498_at	0.00587657	1.70431
1776471_at	0.00588495	1.80846
1779539_at	0.00606597	1.53591
1777368_at	0.00618562	1.71638
1779628_at	0.00630062	2.99994
1773720_at	0.00639429	1.52911
1769314_at	0.00649112	2.02052
1775666_at	0.00658711	2.40329
1774263_at	0.00666691	2.52325
1774705_at	0.00681833	1.55208
1771346_at	0.00688102	1.55944
1778103_at	0.00700724	5.3905
1777846_at	0.00707658	1.98787
1774718_at	0.00717049	1.85729
1772533_at	0.00718444	1.57317
1774365_at	0.00720733	1.8625
1778045_at	0.00721483	1.54426
1778198_at	0.00728053	1.60347
1774621_at	0.00735094	1.62628
1770634_at	0.00743229	1.51461
1772041_at	0.00745458	1.53779
1779633_at	0.00760275	1.50991
1773484_at	0.00786754	1.51404
1771058_at	0.007896	1.62092
1780200_at	0.0079384	1.50088
1773600_at	0.00796621	1.64017
1771067_at	0.0079969	1.55772
1770740_at	0.00807968	1.5357
1770615_at	0.00843317	1.88212
1769628_at	0.00855712	1.59029
1774242_at	0.00879979	1.55125
RPTR-Sc-AJ002682-1_s_at	0.0089127	1.66713
1777850_at	0.00892347	2.25705
1776817_at	0.00898307	1.62142
1780233_at	0.00905112	1.73746
1778739_at	0.00906146	2.1257
1778919_at	0.00915062	2.22464
1772999_at	0.00915603	1.88152
1779626_at	0.00933758	1.57377
1770717_at	0.00943573	1.67191
1769570_at	0.0095686	1.53388
1780004_at	0.00957435	1.64693
1779965_at	0.00961427	3.96603
1773750_at	0.00967278	2.69499
1778328_at	0.00976429	1.51241
1774290_at	0.00978776	1.59116
1771266_at	0.00986015	1.55515
1775736_at	0.0101931	1.74604
1771055_at	0.0107504	1.5869
1778325_at	0.0109401	2.48143
1770440_at	0.0111961	1.57519
1771569_at	0.0112293	1.70058
1772010_at	0.0112816	1.77735
1776936_at	0.0113135	1.64005
1774859_at	0.0113846	2.55079
1769833_at	0.0114185	1.5424
1770890_at	0.0114801	1.53073
1771710_at	0.0120995	1.57697
1776919_at	0.0122176	1.67388
1776626_at	0.0124343	2.43231
1771215_at	0.0124587	2.28135
1776638_at	0.012676	1.59197
1775186_at	0.012754	1.6528
AFFX-25srRnab_at	0.0132789	1.60573
1771458_at	0.013865	1.53447
1771609_at	0.0139044	1.54642
1776477_at	0.0141547	1.63066
1772222_at	0.0141957	1.61842
1774146_at	0.014225	1.65219
1776946_at	0.0142815	1.7942
1779441_at	0.0143426	2.21357
1779307_at	0.0143542	2.26222
1780005_at	0.0146681	1.70977
1776010_at	0.0151519	1.50598
1776721_at	0.0153355	2.53552
1776058_at	0.0153532	1.64796
1775541_at	0.0153618	1.87755
1777122_at	0.0156599	1.65954
1775386_at	0.0160167	1.98113
1772550_x_at	0.0160572	1.564
1778610_s_at	0.0162127	2.11375
1771940_at	0.0166689	1.70557
1771379_at	0.0167807	1.68584
1771529_at	0.0170913	1.51088
1773703_at	0.0171934	2.6667
1777284_at	0.0178582	1.64712
1775859_at	0.0181117	1.88889
1774592_at	0.0181202	1.74671
1777762_at	0.0182139	1.57311
1771211_at	0.0182865	1.51423
1771682_at	0.0184255	1.54808
1769721_at	0.018731	1.60641
1769943_at	0.0188877	1.78368
1774747_at	0.0188995	1.62624
1775526_at	0.0189198	1.52277
1771292_at	0.0192394	1.55233
1775199_at	0.0196221	1.65853
1777342_at	0.020244	1.58933
1772343_at	0.020546	1.60569
1778808_at	0.0205614	1.51521
1774445_at	0.0207487	1.60084
1771206_at	0.0209728	1.51131
1770167_at	0.0212119	2.04009
1774401_at	0.0213321	1.64457
1773515_at	0.0223024	1.53019
1779506_at	0.0227889	2.30865
1774689_at	0.0237091	1.57073
1769978_at	0.0239613	1.70948
1773548_at	0.0240006	1.78459
1772045_at	0.0240031	2.07144
1774169_at	0.0240699	1.50232
1770101_at	0.0242994	1.82604
1778319_at	0.0245534	1.66518
1770797_at	0.0247286	1.50253
1775342_at	0.0249378	1.73062
1770455_at	0.0250962	1.66797
1779800_at	0.0252686	1.66347
1774026_at	0.025863	1.89463
1779784_at	0.0264781	1.55192
1777180_at	0.0265018	1.56231
1770317_at	0.0272927	1.90935
1774346_at	0.0273005	2.10926
1772646_at	0.0276056	1.77362
1778359_at	0.030103	1.69219
1773610_at	0.0311455	1.58212
1775992_at	0.0313138	2.85593
1779362_at	0.0314152	1.50172
AFFX-r2-Sc-TDH1-3_at	0.0316546	1.60262
1777271_at	0.03225	2.02791
1780070_at	0.0329389	1.64344
1772033_at	0.0346664	1.85173
1771073_at	0.034979	1.73592
1775388_at	0.035261	1.58372
1777542_at	0.0362694	1.51795
1777019_at	0.0366244	2.3972
1777549_at	0.0369926	1.83939
1770352_at	0.0389082	1.52264
1769373_at	0.038977	1.56262
1771376_at	0.0396561	1.9555
AFFX-r2-Sp-GPD3-3_s_at	0.0400377	2.0643
1778654_at	0.0402412	1.59998
1773112_at	0.0405904	1.53788
1771086_at	0.040682	2.05157
1780075_at	0.0410644	3.6985
1770032_at	0.0413685	1.71286
1770532_at	0.0417232	1.70935
1780099_at	0.0418578	1.50284
1772959_at	0.042402	1.75176
1776754_at	0.0425613	1.6593
1778977_at	0.04271	1.58473
1774133_at	0.0452373	1.58922
1771824_at	0.0465328	1.54113
1777097_at	0.0468625	1.60366
1775109_at	0.0480665	1.73463
1779858_at	0.0486683	1.71608
1778203_at	0.0491692	2.34159
1776635_at	0.0493837	1.57172
1771373_at	0.049681	1.88495

## Sheet: UpRegulated
GeneLabels	PValues	FoldChanges
'1775578_s_at'	2.39293e-07	-4.59852
'1777451_at'	1.29032e-05	-2.08337
'1773126_at'	1.44892e-05	-3.83681
'1777580_at'	2.02717e-05	-1.60863
'1773361_at'	2.48894e-05	-1.73902
'1770118_at'	2.63329e-05	-3.13926
'1770662_at'	3.5389e-05	-1.67919
'1771763_at'	3.76573e-05	-1.81333
'1770456_at'	3.90385e-05	-1.89908
'1774377_at'	4.25587e-05	-4.63684
'1772642_at'	4.69913e-05	-5.04732
'1777945_at'	4.9246e-05	-6.26641
'1769679_at'	5.25461e-05	-2.53782
'1776837_at'	6.36614e-05	-11.3226
'1773273_at'	6.66317e-05	-1.90548
'1779403_at'	6.72224e-05	-2.74987
'1780206_at'	6.8811e-05	-1.80284
'1775271_at'	7.07789e-05	-4.01146
'1775401_at'	8.30594e-05	-2.91228
'1774496_at'	9.9662e-05	-4.31205
'1778277_at'	0.00010014	-4.85718
'1772229_at'	0.000101906	-9.00775
'1775441_at'	0.000106678	-3.28951
'1776420_at'	0.000108925	-1.76187
'1779096_at'	0.000112442	-8.79355
'1771473_at'	0.00012053	-1.74934
'1770347_at'	0.000123052	-2.40323
'1776309_at'	0.000129737	-3.3385
'1771860_at'	0.000134723	-1.90619
'1770656_at'	0.000141664	-2.23793
'1774354_at'	0.000160137	-28.3484
'1776324_at'	0.0001606	-4.31951
'1778029_at'	0.000160697	-1.73262
'1769635_at'	0.000164823	-1.57139
'1770202_at'	0.000171488	-3.52972
'1774430_at'	0.000177428	-5.06106
'1776204_at'	0.000185672	-1.95564
'1776930_at'	0.000189224	-2.43034
'1770162_x_at'	0.000193239	-4.75155
'1772880_at'	0.000195816	-2.11455
'1770189_at'	0.000203701	-3.57682
'1772307_at'	0.000205978	-1.728
'1769913_s_at'	0.000209683	-4.07507
'1780209_at'	0.00021425	-1.79201
'1780215_at'	0.000221177	-5.22361
'1769853_at'	0.000229229	-2.46682
'1773291_at'	0.000230122	-3.71266
'1772756_at'	0.000234339	-5.21424
'1779578_at'	0.000244093	-2.09133
'1779399_at'	0.000255205	-4.17593
'1775137_s_at'	0.000261143	-3.55773
'1772139_at'	0.000263063	-1.8436
'1772517_at'	0.000264681	-1.63649
'1772202_at'	0.000265281	-1.65955
'1776132_at'	0.000266948	-1.74738
'1775802_at'	0.000269538	-2.29784
'1772949_at'	0.000271474	-3.35277
'1779057_at'	0.000277274	-2.04893
'1771963_at'	0.000277789	-4.4727
'1778510_at'	0.00028385	-1.71493
'1780080_at'	0.000294656	-2.20175
'1774960_at'	0.000295727	-13.1987
'1779973_at'	0.000298398	-5.09189
'1779032_at'	0.000302737	-2.07588
'1778644_at'	0.000307758	-4.4348
'1771519_at'	0.000308744	-1.81995
'1773935_at'	0.000309322	-1.87396
'1779897_at'	0.000313919	-3.2344
'1776402_at'	0.000316398	-2.03997
'1774137_at'	0.000318732	-3.37542
'1772558_at'	0.00032075	-2.04722
'1776667_at'	0.000321224	-1.50881
'1775369_s_at'	0.000321318	-1.66903
'1772549_at'	0.000325505	-3.3387
'1772051_at'	0.000330739	-2.16937
'1778969_x_at'	0.000341894	-3.94164
'1776508_at'	0.000343284	-1.61762
'1774545_at'	0.000344894	-2.46427
'1771627_at'	0.000358495	-1.89747
'1774554_at'	0.000371057	-1.76232
'1779866_at'	0.000377628	-5.28073
'1779850_at'	0.000381269	-6.59215
'1773284_at'	0.000384179	-3.02852
'1776351_at'	0.00038527	-1.65661
'1772528_at'	0.0004015	-4.96219
'1773631_at'	0.000403521	-1.63859
'1777053_at'	0.000406787	-2.08126
'1775765_at'	0.000417337	-3.52932
'1778706_at'	0.000420512	-4.85409
'1769666_at'	0.000426206	-1.53303
'1769804_at'	0.000428204	-3.02657
'1772484_at'	0.000431142	-1.75771
'1776173_at'	0.000434712	-1.8309
'1772785_at'	0.000436754	-3.17132
'1776643_at'	0.000437572	-2.63987
'1774838_at'	0.000438889	-2.42374
'1776948_at'	0.000447116	-1.95387
'1772448_at'	0.000454235	-1.71451
'1769986_at'	0.000460192	-3.21905
'1771375_at'	0.000465257	-7.05957
'1777800_at'	0.00046715	-1.8247
'1773780_at'	0.000468523	-3.07704
'1774495_at'	0.000470123	-2.2154
'1769905_at'	0.000477092	-2.38059
'1773043_at'	0.000486581	-1.92449
'1769659_at'	0.000490424	-3.95335
'1773377_at'	0.000502903	-4.93777
'1773415_at'	0.000507056	-3.36061
'1777677_at'	0.000510473	-1.57605
'1775976_at'	0.000511911	-2.49396
'1775226_at'	0.00051437	-1.96562
'1775006_at'	0.000522617	-5.75928
'1779503_s_at'	0.000528941	-1.76463
'1777022_at'	0.00054759	-2.63366
'1776958_at'	0.000555989	-2.26554
'1770517_at'	0.000561269	-1.79036
'1780044_at'	0.000563636	-3.51374
'1778121_s_at'	0.000567772	-7.67676
'1776241_at'	0.000571753	-1.667
'1771958_at'	0.000584267	-1.79174
'1777569_at'	0.000584736	-8.65116
'1773612_at'	0.000586003	-2.04859
'1770458_at'	0.000596903	-5.14257
'1771265_at'	0.000599163	-2.02309
'1769344_at'	0.000610271	-1.5764
'1778960_at'	0.000617847	-2.17946
'1773792_at'	0.000626278	-1.92419
'1777384_at'	0.000635963	-3.16552
'1776208_at'	0.000641869	-3.25995
'1770429_at'	0.000650376	-2.18469
'1777463_at'	0.000651956	-2.20479
'1772009_at'	0.000652663	-1.99988
'1771334_at'	0.000657099	-2.02077
'1770123_at'	0.000658286	-1.86461
'1773423_at'	0.000662946	-3.06128
'1772852_at'	0.000663707	-3.51715
'1773145_s_at'	0.000674927	-10.8763
'1780101_at'	0.000681559	-2.83024
'1771104_at'	0.000703853	-2.41475
'1770437_at'	0.000707953	-3.4784
'1772292_at'	0.000709287	-2.75827
'1774813_at'	0.000723489	-1.5026
'1774019_at'	0.000725343	-6.09126
'1779158_at'	0.00072648	-2.25598
'1773497_at'	0.000735427	-6.08965
'1778825_s_at'	0.000744292	-2.37181
'1771949_at'	0.000773757	-4.54924
'1776449_at'	0.000775144	-2.67362
'1775035_at'	0.000780969	-2.16208
'1769708_at'	0.000786205	-1.72831
'1779888_at'	0.00078829	-2.3179
'1775874_at'	0.00079351	-5.09042
'1772512_at'	0.000793705	-1.56996
'1769788_at'	0.000813055	-1.90107
'1775546_at'	0.000829302	-6.76983
'1779035_at'	0.000832561	-4.82371
'1770686_at'	0.000844174	-1.52969
'1778649_at'	0.000868499	-6.21107
'1773667_at'	0.000885227	-1.90771
'1772910_at'	0.000890971	-3.6019
'1775842_at'	0.000892122	-2.0117
'1777641_at'	0.000896745	-1.67765
'1771738_at'	0.000897988	-11.1411
'1771489_at'	0.000905977	-3.34306
'1773938_at'	0.000908785	-4.94188
'1772358_at'	0.000914044	-2.56362
'1772199_at'	0.000916839	-1.92849
'1775303_at'	0.000926136	-2.2284
'1775282_at'	0.000955914	-2.31044
'1773977_at'	0.000956759	-1.55859
'1778778_at'	0.000966866	-1.63519
'1771624_at'	0.00097371	-2.61351
'1777376_at'	0.000978809	-1.63768
'1777571_at'	0.000995249	-2.93903
'1769832_at'	0.00100301	-2.58389
'1770335_at'	0.00100614	-1.51324
'1770957_at'	0.00101355	-2.97144
'1769968_at'	0.00103446	-4.00409
'1780166_at'	0.00104636	-2.55451
'1773135_at'	0.00107654	-6.4487
'1776611_at'	0.00109419	-9.69407
'1778293_at'	0.00109795	-1.70679
'1778344_at'	0.00110835	-2.36508
'1771052_at'	0.00111015	-1.92215
'1769551_at'	0.00112329	-1.9959
'1778076_at'	0.00114439	-3.79887
'1778834_at'	0.00115161	-2.26349
'1776992_at'	0.00115351	-7.11088
'1776285_at'	0.00116636	-3.76591
'1774671_at'	0.0011693	-2.8357
'1776829_at'	0.00119004	-3.91471
'1773132_at'	0.00119807	-1.79464
'1769579_at'	0.00120212	-4.54715
'1773254_at'	0.00123301	-3.46375
'1774491_s_at'	0.00125668	-5.61901
'1770760_at'	0.00126824	-2.25716
'1769716_at'	0.00128266	-2.69202
'1778100_at'	0.00128681	-1.66483
'1777645_at'	0.00129551	-2.37907
'1773617_at'	0.00129572	-2.40917
'1774221_at'	0.00131601	-2.96486
'1776944_at'	0.00133843	-4.86147
'1770748_at'	0.00134933	-1.61689
'1776275_at'	0.00135644	-2.10204
'1771712_at'	0.00137993	-2.31006
'1770947_at'	0.00139973	-1.88595
'1773511_at'	0.00140265	-4.00297
'1775012_at'	0.00143062	-1.65565
'1774938_at'	0.00143771	-1.97397
'1774553_at'	0.00144624	-1.62551
'1778408_at'	0.00145959	-6.12473
'1774072_at'	0.00148403	-4.12214
'1771794_at'	0.00150424	-2.85201
'1773528_at'	0.00152504	-2.32231
'1769450_at'	0.00153293	-1.85649
'1771403_at'	0.00153738	-2.38069
'1777917_at'	0.00154047	-3.0067
'1776813_at'	0.00155203	-4.4041
'1770567_at'	0.00155486	-5.43785
'1773974_at'	0.00159103	-2.85885
'1771443_at'	0.00160015	-1.89417
'1780030_at'	0.00163942	-1.97538
'1770900_at'	0.00164122	-2.70054
'1771189_at'	0.00165447	-2.04432
'1775363_at'	0.00166239	-2.70513
'1771643_at'	0.00166517	-2.18712
'1771416_at'	0.00167407	-3.98156
'1779638_at'	0.00167938	-3.12489
'1772228_at'	0.00168478	-2.51364
'1769805_at'	0.00169292	-3.68308
'1780073_at'	0.00169376	-1.86165
'1774507_at'	0.00170254	-2.25009
'1771802_at'	0.00170298	-4.34783
'1777802_at'	0.00172096	-2.2865
'1772831_at'	0.00173214	-3.15525
'1773903_at'	0.00176031	-1.79872
'1777711_at'	0.00177596	-1.59306
'1778884_at'	0.00177964	-2.92454
'1774778_at'	0.00179477	-4.01753
'1778024_at'	0.00179708	-3.12841
'1770923_at'	0.0018035	-1.66172
'1771822_at'	0.00180758	-1.88767
'1770700_at'	0.00183648	-2.2513
'1769342_at'	0.00183687	-5.49806
'1770887_at'	0.00184885	-2.20799
'1770879_at'	0.00184893	-1.58919
'1774435_at'	0.00185221	-3.65069
'1777409_at'	0.00185744	-1.75397
'1770843_at'	0.00186717	-3.42634
'1773101_at'	0.00186719	-1.74546
'1771724_at'	0.00189467	-1.62812
'1776246_at'	0.00190137	-1.51797
'1773020_at'	0.00190672	-2.4212
'1776664_at'	0.00190705	-3.08697
'1774776_at'	0.00191479	-1.80934
'1779905_at'	0.00192761	-1.61934
'1778475_at'	0.00194871	-3.5101
'1776054_at'	0.00195871	-1.68565
'1776354_s_at'	0.00197174	-4.32297
'1769871_at'	0.00198716	-1.50176
'1777445_at'	0.00203261	-4.07191
'1773839_at'	0.00204682	-2.0669
'1773065_at'	0.00205753	-1.69217
'1773315_at'	0.0020688	-3.39592
'1772945_at'	0.00207986	-2.07753
'1777137_at'	0.00208247	-2.49084
'1778903_at'	0.00209478	-1.70152
'1771222_at'	0.00210384	-3.77274
'1777744_at'	0.00211094	-1.58228
'1778149_at'	0.00211141	-5.33746
'1770483_at'	0.002121	-1.76567
'1779563_at'	0.00213228	-2.4206
'1771633_at'	0.002139	-1.53856
'1773594_at'	0.00215496	-2.70818
'1778008_at'	0.00215505	-7.47013
'1779665_at'	0.00216115	-2.12073
'1776759_at'	0.00216687	-4.02357
'1773464_at'	0.00216946	-1.87266
'1774992_at'	0.00217675	-1.88757
'1772084_at'	0.00219999	-8.35109
'1770149_at'	0.00220128	-1.73546
'1777032_at'	0.00221065	-1.59512
'1770626_at'	0.00222009	-1.71648
'1776550_at'	0.00222537	-3.60207
'1779809_at'	0.00222577	-4.77773
'1772848_at'	0.00224587	-3.88263
'1774888_at'	0.00224902	-2.61225
'1776319_at'	0.00226907	-1.56781
'1772447_at'	0.00226994	-1.71404
'1775220_at'	0.00229726	-2.62307
'1778882_at'	0.00233107	-2.52671
'1772373_at'	0.00233701	-1.96405
'1775364_at'	0.00235991	-4.3722
'1769955_at'	0.00239955	-2.70743
'1777918_at'	0.00240228	-1.92012
'1777556_at'	0.00240713	-1.59121
'1772888_at'	0.00240879	-1.50616
'1774011_at'	0.00241319	-2.40358
'1774063_at'	0.0024208	-5.71558
'1777196_at'	0.00245369	-2.92851
'1775055_at'	0.00246226	-10.9935
'1770554_at'	0.00247645	-1.69353
'1777102_at'	0.00248669	-1.50249
'1773399_at'	0.00249054	-1.82748
'1775667_at'	0.00249498	-2.20858
'1772017_at'	0.0024952	-1.6327
'1778599_at'	0.0025318	-1.65897
'1777551_at'	0.00254577	-1.56948
'1770576_at'	0.00257228	-2.02277
'1779754_at'	0.00260927	-3.27487
'1775564_at'	0.0026168	-2.41708
'1775161_at'	0.00263449	-1.79019
'1780120_at'	0.00263696	-2.40757
'1770587_at'	0.00264663	-3.78835
'1774340_at'	0.00265363	-1.8096
'1778486_at'	0.00271338	-1.51618
'1779455_at'	0.0027151	-5.42858
'1773969_at'	0.00273137	-1.56972
'1769333_at'	0.00274276	-4.83728
'1776767_at'	0.00274501	-1.65199
'1774894_at'	0.00276992	-1.56348
'1771695_at'	0.00277471	-3.87737
'1769448_at'	0.00277517	-2.76798
'AFFX-r2-Bs-phe-M_at'	0.00279697	-2.4022
'1773444_at'	0.00280773	-2.62988
'1775926_at'	0.00281365	-1.7299
'1776558_at'	0.0028437	-3.05393
'1772874_at'	0.00285146	-1.82077
'1777106_at'	0.00285425	-2.07199
'1772348_at'	0.00286617	-1.50003
'1776378_at'	0.00286709	-2.17843
'1769818_at'	0.00288828	-2.11984
'1769751_at'	0.0028925	-1.62782
'1771000_at'	0.0029184	-2.00078
'1774540_at'	0.00296052	-4.07355
'1775493_at'	0.00297325	-1.77769
'1776926_at'	0.00298168	-1.91483
'1770276_at'	0.00299069	-1.70796
'1778437_at'	0.00299077	-4.24559
'1776576_at'	0.0030002	-2.55598
'1770897_x_at'	0.00302117	-5.08371
'1778781_at'	0.0030342	-1.84893
'1772916_at'	0.00304	-1.76949
'1770050_at'	0.00304072	-1.71358
'1778187_at'	0.00305236	-2.26766
'1775876_at'	0.00309364	-1.93727
'1777095_at'	0.00310088	-6.03229
'1777991_at'	0.00311485	-2.14947
'1778446_at'	0.00311923	-2.76784
'1773588_at'	0.00312163	-1.9759
'1772188_at'	0.00313567	-1.81466
'1776422_at'	0.00315669	-2.82465
'1770751_at'	0.00318576	-2.21154
'1773936_at'	0.00318822	-2.69822
'1775068_at'	0.00319804	-1.78514
'1772386_at'	0.00321459	-1.76131
'1777211_at'	0.00323142	-1.54659
'1778809_at'	0.00323205	-1.60117
'1771514_at'	0.00324872	-2.00649
'1770140_x_at'	0.00326469	-1.74767
'1777033_at'	0.00328112	-6.06712
'1771078_at'	0.00333112	-3.35995
'1770603_at'	0.00335434	-3.08153
'1774070_at'	0.00335711	-4.28146
'1773829_at'	0.00335896	-5.98152
'1773425_at'	0.00336074	-1.76991
'1769904_at'	0.00338956	-1.5428
'1769938_at'	0.00339402	-1.88386
'1772850_at'	0.00342582	-1.5988
'1779153_at'	0.00343088	-1.66316
'1779410_at'	0.00347705	-2.87713
'1778591_at'	0.00348925	-3.16928
'1776228_at'	0.00350287	-2.02509
'1773907_at'	0.00352104	-2.74431
'1769682_at'	0.00352307	-1.56914
'1771752_at'	0.00354999	-5.72608
'1779594_at'	0.00355334	-1.64034
'1779660_at'	0.00356325	-2.15371
'1778485_at'	0.00362027	-1.63804
'1779755_at'	0.00362973	-2.61436
'1771813_at'	0.00365844	-1.58356
'1774742_at'	0.00369153	-3.09403
'1777667_s_at'	0.0036988	-7.10903
'1779567_at'	0.00372876	-2.46359
'1775808_at'	0.00375712	-1.57668
'1773445_at'	0.00375932	-1.69562
'1773623_at'	0.0037701	-1.60103
'1772554_at'	0.00387285	-3.56534
'1769518_x_at'	0.00388227	-2.10018
'1771871_at'	0.00390151	-1.62438
'1769863_at'	0.00391715	-2.00734
'1776229_at'	0.00393114	-1.64333
'1772974_at'	0.00394613	-1.95937
'1773546_at'	0.00394751	-3.86918
'1770003_at'	0.0039799	-1.51635
'1777705_at'	0.0040411	-1.68069
'1780056_at'	0.00409005	-1.57103
'1773159_s_at'	0.00415972	-1.86746
'1774891_at'	0.00417073	-1.58816
'1777476_at'	0.00417216	-2.11426
'1771151_at'	0.00419495	-1.52811
'1775892_at'	0.00420435	-1.65953
'1773150_at'	0.0042309	-2.01796
'1774157_at'	0.00425338	-1.82054
'1774762_at'	0.00432694	-1.51739
'1774857_at'	0.00446137	-1.62769
'1769544_at'	0.00447373	-2.56366
'1772284_at'	0.00447558	-1.68021
'1779019_at'	0.00447587	-5.07332
'1775851_at'	0.00449093	-1.85212
'1773306_at'	0.00450559	-1.58385
'1777318_at'	0.00453226	-2.09901
'1770302_at'	0.00460675	-2.49569
'1775415_at'	0.00461229	-2.62771
'1772312_at'	0.00463892	-2.13508
'1774012_at'	0.0046687	-1.88195
'1771840_at'	0.00469838	-1.5568
'1779871_at'	0.00470002	-2.81784
'1775433_at'	0.0047018	-1.71463
'1778450_at'	0.00470879	-2.05038
'1776947_at'	0.00471015	-1.56018
'1779091_at'	0.00472872	-8.87127
'1779764_at'	0.0047605	-2.65745
'1775066_at'	0.0047648	-2.2388
'1778832_at'	0.00477099	-1.85704
'1778931_at'	0.00481554	-1.87263
'1777759_at'	0.00481685	-2.08649
'1776525_at'	0.00482507	-1.85201
'1771007_at'	0.0048278	-1.61931
'1771977_at'	0.00483641	-2.36622
'1776135_at'	0.00483743	-1.6232
'1770193_at'	0.00483877	-1.90031
'1773684_at'	0.00486512	-1.70356
'1779267_at'	0.0048798	-1.74548
'1778191_at'	0.00489083	-1.65988
'1770809_at'	0.00489848	-1.5638
'1772534_s_at'	0.00493389	-4.31063
'1769796_at'	0.00495065	-2.15458
'1775724_at'	0.00497555	-1.69818
'1777881_at'	0.00497898	-2.02245
'1776934_at'	0.0050335	-1.53743
'1771580_at'	0.00503495	-4.4663
'1775884_at'	0.00503688	-1.78145
'1775160_at'	0.0050419	-1.68524
'1775486_s_at'	0.0050421	-1.56967
'1779235_at'	0.00506668	-2.08109
'1777536_at'	0.00507758	-2.11286
'1772195_at'	0.00512135	-1.50076
'1776153_at'	0.00512181	-2.48596
'1769308_at'	0.00528144	-1.67296
'1772838_at'	0.00532723	-3.29053
'1774485_at'	0.00534328	-1.76524
'1772969_at'	0.00534597	-1.83846
'1773641_x_at'	0.00535222	-1.97941
'1769798_at'	0.00535277	-1.69277
'1771975_at'	0.00538917	-1.63464
'1779146_at'	0.00539827	-1.64856
'1778105_at'	0.00541123	-1.54706
'1770120_at'	0.00541222	-1.76603
'1776302_at'	0.00543373	-1.78704
'1777726_at'	0.00543814	-2.05931
'1779115_at'	0.00546358	-2.71168
'1778184_at'	0.00546391	-2.60618
'1769392_at'	0.00548413	-1.72251
'1774403_at'	0.00557932	-2.02272
'1776776_at'	0.00558349	-2.16961
'1773804_at'	0.00560553	-1.67115
'1777513_at'	0.0056236	-2.85802
'1775443_at'	0.00562589	-1.97384
'1770710_at'	0.00566558	-1.57374
'1778165_at'	0.005683	-1.5934
'1775949_at'	0.00568471	-1.60259
'1771561_at'	0.00569582	-1.76759
'1772692_at'	0.00570012	-1.59142
'1773758_at'	0.00572236	-1.71211
'1777972_at'	0.00578278	-3.92955
'1770290_at'	0.00580889	-1.5987
'1775893_at'	0.00581275	-1.73836
'1772576_x_at'	0.00582622	-2.64282
'1771908_at'	0.00584417	-6.80808
'1773234_at'	0.00585796	-1.55367
'1777371_at'	0.0058954	-1.97459
'1777690_at'	0.00590483	-3.97795
'1771138_at'	0.00590485	-2.40335
'1779266_at'	0.00591867	-1.83401
'1772903_at'	0.00596776	-2.17935
'1778458_at'	0.00596971	-1.55965
'1775981_at'	0.00600855	-1.97399
'1774500_at'	0.0060715	-2.04936
'1770764_at'	0.00612677	-2.42798
'1771719_at'	0.00613247	-2.31205
'1771323_at'	0.00616544	-4.91682
'1776064_at'	0.00618301	-2.62074
'1770639_at'	0.0063178	-1.71298
'1779277_at'	0.00632438	-2.79508
'1779232_at'	0.00636164	-2.29059
'1770795_at'	0.00637961	-2.01023
'1776013_at'	0.00643203	-1.53186
'1770073_s_at'	0.00644879	-3.87364
'1774274_at'	0.00645693	-1.98523
'1778871_at'	0.00648373	-1.67183
'1775890_at'	0.00648726	-2.03916
'1779119_at'	0.00650305	-2.57076
'1774129_at'	0.00656168	-3.21944
'1778477_at'	0.00656626	-2.13514
'1770378_at'	0.00656754	-2.17054
'1769638_at'	0.00657856	-1.69144
'1773716_at'	0.00658903	-2.66483
'1779774_at'	0.00663881	-1.59946
'1779098_at'	0.00664969	-3.27471
'1776410_at'	0.00669976	-1.91151
'1774142_at'	0.00670968	-1.75928
'1771951_at'	0.00672013	-2.27637
'1775014_at'	0.00677242	-2.38708
'1778272_at'	0.00679201	-2.61739
'1770974_at'	0.00679268	-2.27828
'1772193_at'	0.00683298	-1.56214
'1777570_at'	0.00687085	-2.16968
'1773545_at'	0.00687569	-11.3548
'1780069_at'	0.00693383	-1.90297
'1772647_at'	0.00694542	-3.0485
'1774175_at'	0.00695138	-1.78521
'1773127_at'	0.0069873	-2.56375
'1769624_at'	0.00700235	-1.66529
'1770417_at'	0.0070377	-1.53103
'1773973_at'	0.00710036	-1.66545
'1778492_at'	0.00712855	-1.5617
'1774246_at'	0.00721459	-1.77394
'1776686_at'	0.0072212	-1.67588
'1779333_at'	0.00723556	-2.04002
'1779928_at'	0.00727271	-2.18307
'1776218_at'	0.007308	-9.13557
'1777845_at'	0.00732653	-2.28388
'1778677_at'	0.00732948	-2.43584
'1772726_at'	0.00735434	-4.0675
'1770394_at'	0.00735738	-3.30324
'1778088_at'	0.00736957	-1.6973
'1778065_at'	0.00747081	-2.16994
'1771045_at'	0.00748336	-3.03312
'1779195_at'	0.00750732	-1.60156
'1778223_at'	0.00751387	-2.20424
'1778982_at'	0.00753088	-3.35369
'1772459_at'	0.0075523	-1.81483
'1773450_at'	0.0076219	-1.5677
'1771826_at'	0.00767792	-1.91164
'1779918_at'	0.00771245	-1.52173
'1772863_at'	0.00772577	-2.25916
'1771363_at'	0.00777421	-2.13538
'1769538_at'	0.00777589	-1.84659
'1774845_at'	0.00780341	-2.39359
'1770677_at'	0.00787238	-1.6376
'1769460_at'	0.00787258	-1.65665
'1773670_at'	0.00787529	-3.4586
'1773702_at'	0.00795007	-8.62981
'1778552_at'	0.00798965	-1.84117
'1773507_at'	0.0080288	-3.23961
'1778183_at'	0.0080379	-5.40518
'1778783_at'	0.00804622	-1.62562
'1776280_at'	0.00804802	-1.50299
'1779732_at'	0.0080656	-1.64907
'1775740_at'	0.00807541	-1.95452
'1769468_at'	0.00807717	-1.70703
'1778920_at'	0.0081023	-2.51944
'1774749_at'	0.00810588	-2.46237
'1777081_at'	0.00818198	-1.78153
'1770891_at'	0.00818537	-1.61363
'1778090_at'	0.00823593	-3.02839
'1777222_at'	0.00833985	-2.19824
'1773281_at'	0.00837179	-1.81593
'1769786_at'	0.00837564	-2.70646
'1778280_at'	0.00841995	-1.55258
'1776763_at'	0.00843474	-1.8234
'1772214_at'	0.00844818	-3.94159
'1780117_at'	0.00846416	-1.89209
'1779763_at'	0.00851162	-1.63358
'1771510_at'	0.0085169	-1.94987
'1773157_at'	0.00851938	-4.03706
'1773352_at'	0.00859885	-1.84865
'1773649_at'	0.0086091	-1.64353
'1779907_at'	0.00861622	-2.42143
'1773457_at'	0.00862202	-1.74895
'1777444_at'	0.00867685	-3.10021
'1778142_at'	0.00868004	-5.68334
'1775458_at'	0.00868231	-1.63611
'1769691_at'	0.00869185	-2.16903
'1776117_at'	0.00872425	-8.74269
'1771083_at'	0.00873678	-1.89411
'1779772_at'	0.00874804	-2.04986
'1771340_at'	0.00874919	-4.42323
'1769959_at'	0.00878051	-2.71878
'1779143_at'	0.00881653	-3.13226
'1770397_at'	0.00884911	-2.05749
'1769958_at'	0.00885971	-1.53493
'1770249_at'	0.00886579	-1.64564
'1769523_at'	0.00887519	-1.88038
'1778053_at'	0.00891002	-2.85962
'1774296_at'	0.0089346	-2.11067
'1772626_at'	0.00894547	-3.95333
'1771150_at'	0.00899726	-1.55551
'1774501_at'	0.0089988	-2.09634
'1776931_x_at'	0.00900603	-1.87684
'1778617_at'	0.00908248	-3.56212
'1778501_at'	0.0091012	-1.88005
'1774561_at'	0.00910272	-1.54491
'1769854_at'	0.00910503	-2.09517
'1770072_at'	0.00917818	-2.03633
'1773805_at'	0.00920756	-1.58435
'1779498_at'	0.00922242	-2.53848
'1773831_at'	0.00923549	-2.18034
'1769643_at'	0.00924888	-2.36879
'1772699_at'	0.00930844	-6.99029
'1779202_at'	0.00933704	-2.32206
'1779365_at'	0.00935318	-1.66376
'1775390_at'	0.00939567	-2.21448
'1773891_at'	0.00945088	-1.86806
'1776371_at'	0.00948249	-3.31637
'1772807_at'	0.00953826	-3.83228
'1774326_at'	0.00954253	-1.5616
'1777402_at'	0.00958219	-2.41793
'1776044_at'	0.00959927	-2.23829
'1774995_at'	0.00961391	-1.51626
'1770230_at'	0.00962136	-1.8022
'1776238_at'	0.0096469	-2.87729
'1776170_at'	0.00979278	-1.58383
'1771806_at'	0.00990489	-1.64443
'1778151_at'	0.00994166	-1.51
'1779881_at'	0.00995822	-1.77615
'1774858_at'	0.00996663	-2.37977
'1773688_at'	0.0100794	-1.51598
'1775095_at'	0.0100926	-1.71738
'1772198_at'	0.0100987	-1.87377
'1779773_at'	0.0101163	-1.52156
'1773662_at'	0.0101325	-4.26893
'1775215_at'	0.0102064	-1.88752
'1777344_at'	0.010315	-1.52916
'1773206_at'	0.0103287	-1.51135
'1775114_at'	0.0103592	-2.58451
'1777233_at'	0.0103988	-1.78251
'1771031_at'	0.0104013	-1.72482
'1780106_at'	0.0104752	-1.87546
'1769834_at'	0.0105189	-1.53916
'1774505_at'	0.0105378	-1.67681
'1780188_at'	0.0105833	-3.1879
'1771498_at'	0.0106173	-3.05071
'1778899_at'	0.0106258	-1.69192
'1773280_at'	0.0106744	-1.99904
'1769610_at'	0.0106882	-2.32248
'1774685_at'	0.0106933	-2.18993
'1772321_at'	0.0107582	-1.70762
'1771702_at'	0.0107918	-2.35793
'1771260_at'	0.0108116	-2.42885
'1775331_at'	0.0108201	-2.61128
'1773160_at'	0.0108265	-1.72998
'1774703_at'	0.0108521	-1.55226
'1773290_at'	0.0109914	-1.98887
'1776297_at'	0.011047	-1.63063
'1779591_at'	0.0111965	-1.52294
'1779924_at'	0.0112913	-1.55283
'1779593_at'	0.0113324	-2.81971
'1773894_at'	0.0113459	-1.67113
'1772681_s_at'	0.0113859	-6.12936
'1774756_at'	0.011553	-1.53912
'1776679_at'	0.0115809	-4.43278
'1770332_at'	0.0116496	-1.54766
'1770818_at'	0.0116624	-1.50436
'1774661_at'	0.0116794	-1.57722
'1770515_x_at'	0.0116928	-1.85281
'1771705_at'	0.0118116	-1.72258
'1777999_at'	0.0118542	-2.05583
'1771451_at'	0.0119019	-1.59062
'1775934_at'	0.0119579	-3.12479
'1775344_at'	0.0120021	-1.79613
'1780148_at'	0.0120075	-1.71586
'1769674_at'	0.012058	-1.59846
'1769585_at'	0.0120675	-1.65451
'1779438_at'	0.0120966	-1.95581
'1775565_at'	0.0121762	-1.82763
'1771019_at'	0.0122485	-1.65606
'1773664_at'	0.0122579	-1.63259
'1771435_at'	0.0122771	-2.84829
'1779844_at'	0.0122873	-2.06052
'1775610_s_at'	0.0123271	-1.55151
'1774697_at'	0.0123272	-1.62435
'1775178_at'	0.0123469	-1.87131
'1770182_at'	0.0124304	-10.3594
'1779679_s_at'	0.0124586	-3.84692
'1772394_at'	0.0124629	-2.75462
'1772057_s_at'	0.0125727	-1.86895
'1778267_at'	0.0126074	-1.69933
'1777083_at'	0.0126489	-2.35568
'1779369_at'	0.012658	-3.56411
'AFFX-Scv2-r2-Bs-thr-3_s_at'	0.0126812	-1.93329
'1770785_at'	0.0127379	-2.41914
'1774988_at'	0.0127444	-3.44512
'1778830_at'	0.0127604	-7.28131
'1770039_at'	0.0128364	-2.05964
'1773968_at'	0.0128589	-1.52569
'1775742_at'	0.0129624	-2.17464
'1772371_at'	0.0131557	-1.61852
'1772608_at'	0.013163	-2.2227
'1771326_at'	0.0131832	-2.74049
'1774895_at'	0.013194	-1.6704
'1773140_s_at'	0.0132228	-1.63585
'1777465_at'	0.0132333	-1.75421
'1777238_at'	0.0132351	-1.55356
'1769927_at'	0.0132479	-1.93707
'1778380_at'	0.0133166	-2.17322
'1770137_at'	0.0133379	-2.47027
'1774631_at'	0.0133401	-2.02756
'1770227_at'	0.0133582	-1.50513
'1779741_at'	0.0135431	-2.73742
'1777414_at'	0.0135807	-1.7558
'AFFX-r2-Bs-thr-3_s_at'	0.0137259	-1.96903
'1780088_at'	0.013778	-1.83936
'1777892_at'	0.0138308	-1.54728
'1772778_at'	0.0138487	-2.34479
'1773436_x_at'	0.0138668	-3.95242
'1774696_at'	0.0139061	-1.85671
'1776768_at'	0.0139682	-1.75309
'1771158_at'	0.0139791	-1.95265
'1770179_at'	0.0139836	-2.11227
'1771554_at'	0.0139995	-8.22407
'1778237_at'	0.0140053	-2.11566
'1773836_at'	0.0140891	-1.64237
'1770690_at'	0.0142152	-2.02114
'1775376_at'	0.0142991	-2.27796
'1779423_at'	0.0143411	-4.6085
'1775529_at'	0.0144282	-1.98832
'1770071_at'	0.0144618	-2.09018
'1779825_at'	0.0146119	-4.38276
'1773506_at'	0.0146592	-1.65114
'1769671_at'	0.0148105	-2.0449
'1778130_at'	0.0148649	-1.577
'1778227_at'	0.0148963	-3.5112
'1779806_at'	0.0149924	-5.25919
'1771716_s_at'	0.0150419	-2.39343
'1774259_at'	0.0151823	-2.03019
'1776906_at'	0.0152158	-2.19831
'1771218_at'	0.0152421	-1.97011
'1778806_at'	0.0152588	-2.92354
'1773278_at'	0.0153581	-4.09169
'1776304_at'	0.0154164	-2.39858
'1772597_at'	0.015462	-2.58312
'1775478_at'	0.0155067	-2.32139
'1777464_at'	0.015586	-1.83678
'1773262_at'	0.0156107	-1.67087
'1769634_at'	0.0158051	-1.62055
'1778440_at'	0.0158156	-1.67677
'1776838_at'	0.015851	-1.53835
'1772992_s_at'	0.0158613	-3.55428
'1777925_at'	0.0159472	-1.98661
'1776496_at'	0.015999	-1.67113
'1770892_at'	0.0161223	-1.55717
'1774523_at'	0.0162013	-1.54605
'1778401_at'	0.0162108	-1.52083
'1772864_at'	0.016218	-1.61929
'1770343_s_at'	0.0162282	-1.76579
'1769982_at'	0.0162333	-3.67983
'1769501_at'	0.0162769	-1.91606
'1771634_at'	0.0162828	-1.55792
'1771982_at'	0.0163418	-2.82247
'1776644_at'	0.01649	-2.29333
'1779999_s_at'	0.016512	-2.29828
'1779351_at'	0.0166415	-1.70567
'1777223_at'	0.01671	-1.67745
'1774601_at'	0.0167657	-1.70663
'1775600_at'	0.0167788	-2.02594
'1779066_at'	0.0167906	-3.09924
'1774944_s_at'	0.0168995	-5.68384
'1777587_at'	0.0169448	-1.8922
'1769723_at'	0.0170222	-2.58027
'1774593_at'	0.0170355	-1.78573
'1776183_at'	0.0170843	-2.25991
'1777525_at'	0.0172915	-1.70279
'1770427_at'	0.0173024	-2.13751
'1776321_at'	0.0173494	-1.9059
'1773961_at'	0.0173789	-2.69198
'1778125_at'	0.017488	-1.52364
'1775769_at'	0.0175585	-2.63922
'1778804_at'	0.0175737	-2.29493
'1776854_at'	0.0175862	-1.65903
'1775257_at'	0.0176005	-1.55629
'1777069_at'	0.0177741	-1.53495
'1777298_at'	0.0179259	-1.90127
'1774926_at'	0.0179697	-1.63113
'1776805_at'	0.0179708	-1.5481
'1770859_at'	0.0179895	-3.18618
'1777443_at'	0.0180115	-1.77014
'AFFX-Scv2-r2-Bs-phe-M_at'	0.0182394	-2.12239
'1778823_at'	0.0183764	-3.42552
'1772076_at'	0.0184349	-1.82208
'1778358_at'	0.0185532	-2.31128
'1773059_at'	0.0186309	-1.93542
'1779613_at'	0.01874	-2.51142
'1775003_at'	0.0187776	-1.68743
'1774906_at'	0.0190033	-2.60318
'1776583_at'	0.0190265	-6.28854
'1774902_at'	0.0190475	-1.65704
'1773699_at'	0.0190701	-2.98565
'1774245_at'	0.0192812	-1.79398
'1773469_at'	0.0193407	-1.67423
'1771196_at'	0.0193946	-1.69916
'1775868_s_at'	0.0194444	-2.88979
'AFFX-LysX-3_at'	0.0194699	-1.77916
'1775440_at'	0.0194787	-1.93046
'1773104_s_at'	0.0196257	-5.23792
'1774534_at'	0.0196802	-2.70852
'1774612_at'	0.0197156	-1.50064
'1769845_at'	0.0197464	-1.53141
'1771557_at'	0.0198305	-1.90026
'1773777_at'	0.0199531	-2.11192
'1777239_at'	0.0201304	-3.07968
'1774880_at'	0.0201583	-1.53176
'1769681_at'	0.0201709	-2.6719
'1776232_at'	0.0201959	-1.66054
'1773015_at'	0.020309	-1.63922
'1779297_at'	0.0203474	-1.76294
'1771176_at'	0.0203566	-1.61149
'1770412_at'	0.0203845	-2.3263
'1777389_at'	0.0204925	-2.10005
'1770637_at'	0.020531	-1.61055
'1779004_at'	0.0205374	-1.50521
'1769349_s_at'	0.0209357	-2.73321
'1771090_at'	0.0210147	-3.44039
'1779583_at'	0.021019	-1.92492
'1777712_at'	0.0210516	-6.99621
'1779284_at'	0.0211721	-1.59776
'1770538_at'	0.0211935	-1.76383
'1776349_s_at'	0.0213608	-2.48856
'1779803_x_at'	0.0214321	-1.87901
'1774922_at'	0.0215306	-3.03038
'1773976_at'	0.0216293	-4.43696
'RPTR-Sc-J01347-1_s_at'	0.0217409	-2.0912
'1779517_at'	0.0218389	-1.68252
'1778953_at'	0.0218845	-1.99356
'1769461_at'	0.0219368	-3.25591
'1771782_at'	0.0219476	-1.68836
'1773195_at'	0.0219677	-1.7201
'1775988_at'	0.0221022	-2.03361
'1778800_at'	0.0222044	-1.54881
'1778254_at'	0.0224837	-1.94907
'1770144_at'	0.0225228	-2.22779
'1773046_at'	0.0226202	-2.28219
'AFFX-DapX-M_at'	0.0226992	-1.78002
'1780022_at'	0.0228454	-7.63316
'1777823_s_at'	0.0228954	-1.82717
'1775970_at'	0.0229154	-1.9018
'1773967_at'	0.0230761	-1.8155
'1777128_at'	0.0232013	-1.73066
'1778500_at'	0.0232137	-1.75774
'1775391_s_at'	0.0232505	-1.68008
'1775560_at'	0.023258	-1.725
'1774122_at'	0.0232624	-2.15451
'1772828_at'	0.0232906	-1.74681
'AFFX-Scv2-r2-Bs-dap-3_at'	0.0234546	-2.05996
'1778001_at'	0.0234997	-2.5191
'1770512_at'	0.0237932	-2.61378
'1775924_at'	0.0238563	-1.67626
'1777364_s_at'	0.0238955	-2.48662
'1778656_at'	0.023934	-1.6673
'1772935_at'	0.0240181	-2.26781
'1778389_at'	0.0240326	-1.70274
'1769322_s_at'	0.0240344	-1.89834
'1773929_at'	0.0243604	-1.60849
'1775705_at'	0.0244043	-1.58634
'1771833_at'	0.0245541	-2.64443
'AFFX-r2-Bs-phe-5_at'	0.0246167	-2.28806
'1779792_at'	0.0246872	-1.87241
'1771462_at'	0.0247092	-1.52503
'1778758_at'	0.0247813	-1.57931
'1776820_at'	0.0248665	-1.78567
'1778754_s_at'	0.024927	-1.51224
'1779718_at'	0.024935	-1.51518
'1773073_at'	0.0249399	-2.86903
'1770115_at'	0.0249617	-1.78891
'1773240_at'	0.0250782	-1.76693
'1772049_s_at'	0.0251096	-1.95039
'1772131_s_at'	0.0252699	-1.87833
'1776314_at'	0.0252908	-2.39762
'1770312_at'	0.0255764	-1.86144
'1778052_at'	0.0257203	-1.50041
'1773508_at'	0.0259377	-1.62741
'1779394_at'	0.0260665	-1.51839
'1779467_at'	0.0263325	-2.50406
'1779484_at'	0.0263554	-1.75515
'1773344_at'	0.0263844	-1.54603
'1772983_at'	0.0265004	-3.90281
'1778852_at'	0.0270793	-2.22973
'1772648_at'	0.0271699	-2.09514
'AFFX-Scv2-r2-Bs-dap-5_at'	0.0272141	-2.17781
'1775837_at'	0.0274258	-1.88589
'1774777_at'	0.027493	-1.82798
'1769554_at'	0.0275125	-1.61338
'1772884_at'	0.0275494	-1.74947
'AFFX-PheX-5_at'	0.0276085	-2.27172
'1771040_at'	0.0276461	-1.68982
'1777923_at'	0.027698	-3.44839
'1776658_at'	0.0279462	-2.32291
'1772420_at'	0.0279623	-1.51324
'1777472_at'	0.028048	-2.96774
'1777149_at'	0.0284082	-1.74368
'1772963_at'	0.0284524	-1.51243
'1771534_at'	0.0285039	-1.95579
'1773363_x_at'	0.0285361	-2.01081
'1775305_at'	0.028578	-2.01971
'1770792_at'	0.0287235	-3.16936
'1778079_at'	0.0289358	-1.76913
'1777753_at'	0.0289876	-1.56712
'1770013_at'	0.0293033	-2.1178
'1776539_at'	0.0293243	-1.53165
'1776002_s_at'	0.0293464	-1.72177
'1776844_at'	0.0294396	-1.86094
'1773143_at'	0.0294947	-2.13908
'AFFX-Scv2-r2-Bs-lys-5_at'	0.0296809	-2.06671
'1778862_s_at'	0.0297948	-1.56013
'1771068_at'	0.0299355	-1.54402
'1778218_at'	0.0300335	-2.9937
'1775510_at'	0.0300587	-1.66237
'1772686_at'	0.0300636	-1.52742
'1777561_at'	0.0301358	-1.90697
'1778479_at'	0.0302195	-2.74144
'1771442_at'	0.0302588	-1.78674
'1778697_at'	0.0309717	-1.62886
'1771413_at'	0.0310641	-2.54201
'1774080_at'	0.0310644	-1.58729
'1775629_at'	0.031292	-1.58911
'AFFX-Scv2-r2-Bs-dap-M_at'	0.0313651	-2.00533
'1773305_at'	0.0315341	-2.52717
'1778153_at'	0.0316726	-2.1223
'1774196_at'	0.0317744	-1.52679
'1774003_at'	0.0318121	-1.64438
'1776350_at'	0.0319638	-1.55212
'1773061_s_at'	0.0320711	-2.46273
'1776680_at'	0.0322257	-1.82794
'1772361_at'	0.0324302	-2.20486
'1779659_at'	0.0324435	-2.02103
'1779200_at'	0.0325384	-1.66035
'1775539_at'	0.0330291	-2.12235
'1771884_at'	0.0330965	-2.19774
'1772181_at'	0.0334068	-1.84046
'1775444_at'	0.0334861	-1.87938
'1775083_at'	0.033697	-1.78816
'1772536_at'	0.0340356	-2.07281
'1777613_at'	0.034091	-1.72632
'1769776_at'	0.0341731	-2.02152
'1777449_at'	0.0342498	-2.20529
'1771177_at'	0.034282	-1.67028
'1777878_at'	0.0343797	-1.85981
'1773611_at'	0.0346807	-2.0045
'1777564_at'	0.0349071	-1.76997
'1777457_s_at'	0.0349356	-1.58322
'1773674_at'	0.0353835	-1.86419
'1779327_at'	0.0356446	-2.37355
'1770055_at'	0.0357422	-2.40305
'1779431_at'	0.0359528	-1.59225
'1774855_at'	0.036138	-2.50035
'1773341_at'	0.0363754	-1.71763
'1778265_at'	0.0366071	-1.73412
'1772919_at'	0.0366719	-1.69994
'1775320_at'	0.0368215	-1.50829
'1778666_at'	0.0370968	-1.93132
'1777774_at'	0.0374741	-2.01334
'1771503_at'	0.0375266	-1.82859
'1772617_at'	0.0377342	-1.54266
'1769876_at'	0.0378969	-3.28367
'1779199_at'	0.0381095	-1.64663
'1779083_at'	0.0381263	-1.9069
'1773218_at'	0.0382966	-1.59398
'1772998_at'	0.0385338	-2.19779
'1769750_at'	0.0388522	-1.83196
'1777860_at'	0.0395917	-2.25944
'1771184_at'	0.0396011	-1.62058
'1775996_at'	0.0396328	-1.51335
'1769627_at'	0.0398918	-1.73602
'1777928_at'	0.0400259	-3.61337
'1779450_at'	0.0401314	-1.68157
'AFFX-DapX-5_at'	0.0405101	-2.2924
'1771645_at'	0.0405117	-4.81675
'1774404_at'	0.0411777	-2.00714
'1775810_at'	0.041192	-2.62541
'1778181_at'	0.0416061	-2.03071
'1778593_at'	0.0420917	-2.29691
'1770009_at'	0.0422308	-1.53761
'AFFX-ThrX-3_at'	0.0422388	-1.75089
'1770402_at'	0.0424674	-1.83862
'1771389_at'	0.0426964	-1.54163
'1772308_at'	0.0431607	-1.59141
'1775643_at'	0.0433145	-1.56079
'1771286_at'	0.0437505	-1.75939
'1777325_at'	0.0438642	-2.55914
'AFFX-r2-Bs-thr-M_s_at'	0.0439637	-1.82329
'1770659_at'	0.0444961	-1.68488
'1774699_at'	0.0445151	-2.49631
'1774946_s_at'	0.0447773	-1.67366
'AFFX-Scv2-r2-Bs-phe-3_at'	0.0455458	-1.50822
'AFFX-r2-Bs-dap-M_at'	0.0455697	-1.83821
'1779623_at'	0.0461787	-1.7033
'1776590_at'	0.0463423	-1.75542
'1769731_at'	0.0465621	-1.6492
'1771967_at'	0.0465664	-1.61406
'1777678_at'	0.0467506	-2.00773
'1773233_at'	0.046988	-1.5562
'AFFX-r2-Bs-dap-3_at'	0.0471057	-1.69268
'1777669_at'	0.0473582	-3.56304
'1778724_x_at'	0.0474364	-1.86283
'1769622_at'	0.0475647	-1.58635
'1776791_at'	0.0476058	-2.98442
'1778004_at'	0.0481322	-2.80383
'1770592_at'	0.0483914	-2.75343
'1777779_at'	0.0486931	-1.69473
'1771204_at'	0.0495848	-2.11227
'1772252_at'	0.049585	-1.74427
'1778246_at'	0.0498971	-1.55404

## Sheet: DownRegulated DEGs
AFFYMETRIX_3PRIME_IVT_ID	Gene Names	Gene Symbols	FoldChanges
1774146_at	Eaf7p	EAF7	-1.65219
1772045_at	Pho81p	PHO81	-2.07144
1771206_at	mannose-ethanolamine phosphotransferase MCD4	MCD4	-1.51131
1778103_at	Yhb1p	YHB1	-5.3905
1779965_at	Dse2p	DSE2	-3.96603
1771215_at	3'2'),5'-bisphosphate nucleotidase	MET22	-2.28135
1775992_at	kynurenine 3-monooxygenase	BNA4	-2.85593
1778791_at	deoxycytidine monophosphate deaminase	DCD1	-1.58495
1772556_at	beta-1,3-glucan linked protein	PIR1	-2.96915
1771609_at	histidinol-phosphatase	HIS2	-1.54642
1776927_at	ribosomal 60S subunit protein L9A	RPL9A	-2.05589
1770797_at	Tvp15p	TVP15	-1.50253
1778906_at	adenosylmethionine decarboxylase SPE2	SPE2	-1.58363
1770717_at	Ioc4p	IOC4	-1.67191
1770258_at	ribosomal 60S subunit protein L17A	RPL17A	-1.55193
1777762_at	Sea4p	SEA4	-1.57311
1771710_at	25S rRNA adenine645-N1)-methyltransferase	RRP8	-1.57697
1776936_at	phosphoglycerate mutase family protein GPM3	GPM3	-1.64005
1773355_at	Mic19p	MIC19	-1.69162
1771458_at	phosphoserine phosphatase	SER2	-1.53447
1776705_at	IMP dehydrogenase IMD3	IMD3	-2.47773
1780075_at	Tna1p	TNA1	-3.6985
1770565_at	pentafunctional protein ARO1p	ARO1	-1.85721
1771108_at	bifunctional diacylglycerol cholinephosphotransferase/ethanolaminephosphotransferase	EPT1	-1.76219
1776272_at	glutamate N-acetyltransferase	ARG7	-1.77954
1778592_at	ribosomal 40S subunit protein S1A	RPS1A	-1.56207
1777542_at	tetrafunctional fatty acid synthase subunit FAS1	FAS1	-1.51795
1774346_at	phosphopyruvate hydratase ENO1	ENO1	-2.10926
1779263_at	Tmn2p	TMN2	-1.60545
1779626_at	phosphatase regulator	IGO2	-1.57377
1775109_at	Alf1p	ALF1	-1.73463
1775402_at	Spl2p	SPL2	-56.829
1779946_at	adenine deaminase	AAH1	-2.83516
1774445_at	6-phosphofructokinase subunit alpha	PFK1	-1.60084
1771940_at	Pex21p	PEX21	-1.70557
1771373_at	Sps100p	SPS100	-1.88495
1777797_at	phosphate-sensing transcription factor PHO4	PHO4	-1.97375
1771055_at	ribosomal 60S subunit protein L18A	RPL18A	-1.5869
1779238_at	lysine--tRNA ligase KRS1	KRS1	-1.60043
1777989_at	ribosomal 60S subunit protein L31B	RPL31B	-1.71251
1779643_at	3-deoxy-7-phosphoheptulonate synthase ARO3	ARO3	-2.35154
1771402_at	methionine adenosyltransferase SAM2	SAM2	-1.6046
1776471_at	Mig2p	MIG2	-1.80846
1776721_at	hexose transporter HXT1	HXT1	-2.53552
1771067_at	DNA-binding protein ABF1	ABF1	-1.55772
1775717_at	Ina1p	INA1	-1.52884
1777980_at	Dcp1p	DCP1	-1.53831
1772367_at	Npl6p	NPL6	-1.75988
1773828_at	putative glucosidase SUN4	SUN4	-2.23513
1773573_at	glutamine permease GNP1	GNP1	-2.26951
1777271_at	Pex11p	PEX11	-2.02791
1774802_at	ribosomal 40S subunit protein S11A	RPS11A	-1.71247
1778766_at	Oac1p	OAC1	-2.44941
1773783_at	myo-inositol transporter ITR1	ITR1	-1.9173
1779628_at	Mrh1p	MRH1	-2.99994
1770317_at	Tpo1p	TPO1	-1.90935
1780059_at	acetolactate synthase catalytic subunit	ILV2	-1.61559
1770385_at	Gds1p	GDS1	-2.32972
1773827_s_at	ribosomal 60S subunit protein L8B	RPL8B	-1.53814
1774504_at	Snx3p	SNX3	-2.30307
1771920_at	guanine nucleotide-binding protein subunit beta	ASC1	-1.64962
1776278_at	ribosomal 40S subunit protein S7B	RPS7B	-1.61842
1780005_at	phosphoprotein phosphatase PP4 catalytic subunit PPH3	PPH3	-1.70977
1770167_at	hexokinase 2	HXK2	-2.04009
1778189_at	bifunctional phosphoribosylaminoimidazolecarboxamide formyltransferase/IMP cyclohydrolase ADE17	ADE17	-1.93079
1778198_at	triose-phosphate isomerase TPI1	TPI1	-1.60347
1777563_at	adenylosuccinase ADE13	ADE13	-1.84025
1769943_at	aconitate hydratase ACO2	ACO2	-1.78368
1773613_at	oligopeptide transporter OPT1	OPT1	-2.17918
1776951_at	alcohol dehydrogenase ADH1	ADH1	-1.50528
1772343_at	Sap4p	SAP4	-1.60569
1773750_at	ketol-acid reductoisomerase	ILV5	-2.69499
1773703_at	glycerol-1-phosphatase RHR2	GPP1	-2.6667
1777424_at	Yhi9p	YHI9	-2.49352
1774689_at	Spt2p	SPT2	-1.57073
1769503_at	ribosomal 40S subunit protein S17B	RPS17B	-1.56174
1769829_at	ribosomal 40S subunit protein S18A	RPS18A	-1.56916
1775666_at	glycerol-3-phosphate dehydrogenase NAD+)) GPD1	GPD1	-2.40329
1770740_at	Age2p	AGE2	-1.5357
1769766_at	Pho89p	PHO89	-10.0965
1770303_at	sulfate permease	SUL1	-4.9368
1770112_at	histone methyltransferase DOT1	DOT1	-1.5864
1770615_at	Ctp1p	CTP1	-1.88212
1777175_at	ammonium permease MEP1	MEP1	-1.85221
1778977_at	mitochondrial 37S ribosomal protein RSM26	RSM26	-1.58473
1773329_at	bifunctional phosphatidyl-N-methylethanolamine N-methyltransferase/phosphatidyl-N-dimethylethanolamine N-methyltransferase	OPI3	-2.16089
1772041_at	mRNA-binding protein NPL3	NPL3	-1.53779
1770634_at	Ran GTPase-binding protein MOG1	MOG1	-1.51461
1776088_at	Nrm1p	NRM1	-1.58462
1771081_at	adenylate kinase ADK2	ADK2	-2.1063
1777342_at	chromatin-silencing transcriptional regulator TUP1	TUP1	-1.58933
1769973_at	B-type cyclin CLB1	CLB1	-1.91335
1771569_at	arylformamidase	BNA7	-1.70058
1771172_at	nicotinamide-nucleotide adenylyltransferase NMA1	NMA1	-1.5715
1770321_at	protein transporter TIM10	TIM10	-1.83302
1773610_at	Cbf1p	CBF1	-1.58212
1772792_at	AMP-activated serine/threonine-protein kinase catalytic subunit SNF1	SNF1	-1.50506
1769314_at	alkaline phosphatase PHO8	PHO8	-2.02052
1769562_at	TRAPP subunit TRS31	TRS31	-1.7129
1773510_at	ribosomal 60S subunit protein L27B	RPL27B	-1.67324
1776152_at	Jip4p	JIP4	-1.59192
1772875_at	ribosomal 60S subunit protein L4B	RPL4B	-1.6288
1775342_at	Lia1p	LIA1	-1.73062
1772287_at	argininosuccinate lyase ARG4	ARG4	-2.47006
1771497_at	ribosomal 40S subunit protein S24B	RPS24B	-1.51964
1775495_at	kleisin alpha	MCD1	-1.64013
1773548_at	cytochrome c isoform 1	CYC1	-1.78459
1773600_at	phosphoglycerate dehydrogenase SER33	SER33	-1.64017
1775199_at	imidazoleglycerol-phosphate synthase	HIS7	-1.65853
1773765_at	3-deoxy-7-phosphoheptulonate synthase ARO4	ARO4	-1.61671
1778035_at	aconitate hydratase ACO1	ACO1	-1.51611
1770532_at	bifunctional cysteine synthase/O-acetylhomoserine aminocarboxypropyltransferase MET17	MET17	-1.70935
1769833_at	transcriptional regulator OPI1	OPI1	-1.5424
1772999_at	6-phosphofructokinase subunit beta	PFK2	-1.88152
1778111_at	putative ammonium permease ATO3	ATO3	-1.69036
1772003_at	saccharopine dehydrogenase NADP+, L-glutamate-forming)	LYS9	-1.65876
1769962_at	glucan 1,3-beta-glucosidase	EXG1	-1.5359
1778808_at	malate dehydrogenase MDH3	MDH3	-1.51521
1771109_at	Wsc4p	WSC4	-3.12661
1774621_at	ribosomal 60S subunit protein L36A	RPL36A	-1.62628
1776516_at	ribosomal 60S subunit protein L13A	RPL13A	-1.7124
1780200_at	ribosomal 40S subunit protein S16B	RPS16B	-1.50088
1776467_at	ribosomal 60S subunit protein L8A	RPL8A	-1.78968
1771529_at	phenylpyruvate decarboxylase ARO10	ARO10	-1.51088
1769988_at	endo-1,34)-beta-glucanase	DSE4	-1.94773
1775526_at	cystathionine beta-synthase CYS4	CYS4	-1.52277
1775663_at	sulfite reductase NADPH) subunit beta	MET5	-1.77137
1770749_at	Dse1p	DSE1	-3.30776
1772959_at	bifunctional precorrin-2 dehydrogenase/sirohydrochlorin ferrochelatase MET8	MET8	-1.75176
1770440_at	homoisocitrate dehydrogenase	LYS12	-1.57519
1772222_at	mevalonate kinase	ERG12	-1.61842
1773165_at	Kei1p	KEI1	-1.63695
1778550_at	Hms2p	HMS2	-3.29222
1774290_at	pyruvate carboxylase 2	PYC2	-1.59116
1769929_at	ribosomal 60S subunit protein L22B	RPL22B	-1.68915
1774718_at	translation initiation factor eIF4G	TIF4631	-1.85729
1771745_at	vacuolar transporter chaperone	VTC2	-1.98798
1776638_at	Arr1p	ARR1	-1.59197
1772547_at	Rrp17p	RRP17	-2.25404
1769466_at	Knh1p	KNH1	-2.06297
1770023_at	mannose-1-phosphate guanylyltransferase	PSA1	-1.628
1775167_at	ribosomal 40S subunit protein S26B	RPS26B	-1.58946
1776853_at	ribosomal 40S subunit protein S10B	RPS10B	-1.62561
1776441_at	phosphoribosylglycinamide formyltransferase	ADE8	-1.80294
1772060_at	mRNA splicing protein SMX2	SMX2	-1.55921
1777097_at	carbamoyl-phosphate synthase glutamine-hydrolyzing) CPA2	CPA2	-1.60366
1770660_at	negative cofactor 2 transcription regulator complex subunit NCB2	NCB2	-1.69113
1773397_at	Utp5p	UTP5	-1.5084
1774982_at	Hgh1p	HGH1	-1.77392
1773525_at	Vcx1p	VCX1	-1.55724
1777479_at	putative isoleucine biosynthesis protein HMF1	HMF1	-1.66578
1776477_at	homocitrate synthase LYS21	LYS21	-1.63066
1773486_at	Tho1p	THO1	-2.13059
1775276_at	acetate--CoA ligase ACS2	ACS2	-2.00991
1773515_at	citrate Si)-synthase CIT2	CIT2	-1.53019
1779344_at	alcohol dehydrogenase ADH5	ADH5	-4.9575
1769628_at	dynamin-like GTPase SEY1	SEY1	-1.59029
1773695_at	ATP phosphoribosyltransferase	HIS1	-1.98313
1769721_at	GPI-anchor transamidase	GPI8	-1.60641
1778215_at	purine-cytosine permease	FCY2	-1.83694
1776817_at	pyridoxal 5'-phosphate synthase	YPR172W	-1.62142
1775388_at	glyceraldehyde-3-phosphate dehydrogenase phosphorylating) TDH1	TDH1	-1.58372
1779364_at	cationic amino acid transporter	RTC2	-1.7033
1772562_at	aspartate kinase	HOM3	-2.43037
1771824_at	Atg41p	ATG41	-1.54113
1775563_at	mitochondrial 2-oxodicarboxylate carrier	ODC2	-2.35668
1775736_at	amidophosphoribosyltransferase	ADE4	-1.74604
1774169_at	1,3-beta-glucanosyltransferase GAS1	GAS1	-1.50232
1774859_at	5-methyltetrahydropteroyltriglutamate-homocysteine S-methyltransferase	MET6	-2.55079
1771943_at	aldehyde dehydrogenase NADP)+)) ALD5	ALD5	-2.91994
1777019_at	DEAD-box ATP-dependent RNA helicase DED1	DED1	-2.3972
1778359_at	methionine adenosyltransferase SAM1	SAM1	-1.69219
1777180_at	ammonium permease MEP3	MEP3	-1.56231
1774026_at	Mup1p	MUP1	-1.89463
1778141_at	amino acid transporter AGP1	AGP1	-2.83322
1779379_at	Vtc1p	VTC1	-2.98229
1771346_at	anthranilate phosphoribosyltransferase	TRP4	-1.55944
1770455_at	bifunctional acetylglutamate kinase/N-acetyl-gamma-glutamyl-phosphate reductase	ARG5,6	-1.66797
1778919_at	ribonucleotide-diphosphate reductase subunit RNR1	RNR1	-2.22464
1770279_at	saccharopine dehydrogenase NAD+, L-lysine-forming)	LYS1	-1.63498
1779307_at	medium-chain fatty acid ethyl ester synthase/esterase	EHT1	-2.26222
1772615_at	asparagine synthase glutamine-hydrolyzing) 1	ASN1	-1.66341
1769626_at	protein kinase TDA1	TDA1	-1.97929
1777368_at	Got1p	GOT1	-1.71638
1771073_at	Dcg1p	DCG1	-1.73592
1780004_at	phosphoribosylformylglycinamidine synthase	ADE6	-1.64693
1769961_at	4-nitrophenylphosphatase	PHO13	-1.63335
1776946_at	Ort1p	ORT1	-1.7942
1772033_at	phosphoribosylaminoimidazole carboxylase ADE2	ADE2	-1.85173
1773677_at	Vtc4p	VTC4	-3.12216
1774263_at	Egt2p	EGT2	-2.52325
1773498_at	sulfate adenylyltransferase	MET3	-1.70431
1779030_at	D-lactate dehydrogenase	DLD1	-1.81661
1780138_at	2-isopropylmalate synthase LEU9	LEU9	-2.33792
1776993_at	alpha-1,3-mannosyltransferase MNN1	MNN1	-1.5467
1776058_at	methylthioribulose 1-phosphate dehydratase MDE1	MDE1	-1.64796
1779520_at	Ggc1p	GGC1	-2.70078
1778203_at	Pns1p	PNS1	-2.34159
1779985_at	acid phosphatase PHO5	PHO5	-1.78098
1780137_at	Phm6p	PHM6	-14.6658
1771266_at	ATP-binding cassette family ATPase ARB1	ARB1	-1.55515
1776418_at	Arf family GTPase ARF1	ARF1	-1.56743
1773900_at	dihydroxy-acid dehydratase ILV3	ILV3	-1.6297
1777374_at	3-isopropylmalate dehydratase LEU1	LEU1	-1.83733
1777922_at	Tos6p	TOS6	-1.50888
1779633_at	phosphoprotein phosphatase 2A catalytic subunit PPH22	PPH22	-1.50991
1774705_at	methylenetetrahydrofolate dehydrogenase NAD+))	MTD1	-1.55208
1775859_at	adenosylhomocysteinase	SAH1	-1.88889
1769978_at	Rxt2p	RXT2	-1.70948
1772010_at	phosphoglycerate kinase	PGK1	-1.77735
1774401_at	H+)-exporting P2-type ATPase PMA1	PMA1	-1.64457
1771703_at	homocitrate synthase LYS20	LYS20	-1.92519
1775044_at	L-aminoadipate-semialdehyde dehydrogenase	LYS2	-1.88342
1771735_at	proteolipid ATPase	PMP1	-1.61055
1769395_at	CDP-diacylglycerol-serine O-phosphatidyltransferase	CHO1	-1.82743
1771376_at	kynureninase	BNA5	-1.9555
1776754_at	Sfl1p	SFL1	-1.6593
1778654_at	arginase	CAR1	-1.59998
1779961_at	C-22 sterol desaturase	ERG5	-1.72415
1779506_at	Utr2p	UTR2	-2.30865
1775186_at	ribosomal 40S subunit protein S14B	RPS14B	-1.6528
1776010_at	ribosomal 40S subunit protein S22A	RPS22A	-1.50598
1774592_at	Sps4p	SPS4	-1.74671
1779532_at	ribosomal 60S subunit protein L17B	RPL17B	-1.55284
1775541_at	histone H3	HHT1	-1.87755
1777286_s_at	acid phosphatase PHO11	PHO11	-5.25187
1778739_at	Sfg1p	SFG1	-2.1257
1777474_at	organic acid transporter	YMC1	-1.81767
1778840_at	histone methyltransferase SET2	SET2	-1.56498
1773720_at	Hat2p	HAT2	-1.52911
1776626_at	putative glucan endo-1,3-beta-D-glucosidase	SCW11	-2.43231
1774025_at	hydroxymethylbilane synthase	HEM3	-1.68459
1770101_at	putative protein kinase YPK3	YPK3	-1.82604
1771596_at	Mbf1p	MBF1	-1.73716
1770413_at	ribosomal 60S subunit protein L24A	RPL24A	-1.53591
1778319_at	Pcl1p	PCL1	-1.66518
1772533_at	Tbf1p	TBF1	-1.57317
1775532_at	high-mobility group nucleosome-binding protein	NHP6A	-1.99495
1774241_at	aspartate transaminase AAT2	AAT2	-1.64709
1771211_at	seripauperin PAU23	PAU23	-1.51423
1776171_at	alanine--tRNA ligase	ALA1	-1.55516
1774843_at	Rtn1p	RTN1	-1.53487
1779479_at	Qdr3p	QDR3	-2.21038
1772646_at	Gtt3p	GTT3	-1.77362
1779858_at	Ume1p	UME1	-1.71608
1780070_at	NADPH:quinone reductase	ZTA1	-1.64344
1778328_at	proteolipid ATPase	PMP2	-1.51241
1771292_at	histone H2B	HTB1	-1.55233
1780233_at	histone H2A	HTA1	-1.73746
1774425_at	glutamate--ammonia ligase	GLN1	-1.84832
1779800_at	oxysterol-binding protein KES1	KES1	-1.66347
1771682_at	Tye7p	TYE7	-1.54808
1777549_at	Spo24p	SPO24	-1.83939
1770890_at	sterol 24-C-methyltransferase	ERG6	-1.53073
1775928_at	adenylate kinase ADK1	ADK1	-1.65857
1769570_at	alpha-1,6-mannosyltransferase	MNN10	-1.53388
1779682_at	bifunctional carbamoylphosphate synthetase/aspartate transcarbamylase	URA2	-2.07291
1773484_at	DNA-binding protein REB1	REB1	-1.51404
1776401_at	glycine hydroxymethyltransferase SHM2	SHM2	-2.42831
1769799_at	sphinganine kinase LCB3	LCB3	-1.50848
1774365_at	adenylyl-sulfate kinase	MET14	-1.8625
1769373_at	DNA-binding transcription factor RAP1	RAP1	-1.56262
1778325_at	aldehyde dehydrogenase NADP+)) ALD6	ALD6	-2.48143
1780247_at	transcriptional modulator	WTM2	-1.50793
1775218_at	phosphogluconate dehydrogenase decarboxylating) GND1	GND1	-1.65124
1779539_at	Emp70p	EMP70	-1.53591
1774376_at	aspartate-semialdehyde dehydrogenase	HOM2	-1.78542
1778156_at	adenylosuccinate synthase	ADE12	-1.86187
1776919_at	Hek2p	HEK2	-1.67388
1771399_at	vacuolar transporter chaperone	VTC3	-3.76586
1770298_at	ribosomal 40S subunit protein S9A	RPS9A	-1.87854
1778045_at	RNA-binding protein POP5	POP5	-1.54426
1778878_s_at	IMP dehydrogenase IMD2	IMD2	-6.60107
1776811_at	malate dehydrogenase oxaloacetate-decarboxylating)	MAE1	-1.82836
1770352_at	ornithine carbamoyltransferase	ARG3	-1.52264
1774478_at	Pcl10p	PCL10	-1.58157
1769657_at	Dse3p	DSE3	-2.02077
1777846_at	histone H2B	HTB2	-1.98787
1771896_at	Ssu1p	SSU1	-1.99713
1773307_at	bifunctional uridylate/adenylate kinase	URA6	-1.68065
1770032_at	medium-chain fatty acid ethyl ester synthase/esterase	EEB1	-1.71286
1774100_at	Taf6p	TAF6	-1.54546
1773112_at	Svl3p	SVL3	-1.53788
1775235_at	histone H2A	HTA2	-1.88142
1779441_at	Pry3p	PRY3	-2.21357
1771135_at	chaperonin-containing T-complex subunit CCT6	CCT6	-1.68734
1770692_at	phosphate transporter PHO84	PHO84	-211.096
1778144_at	methylenetetrahydrofolate reductase NADP)H) MET13	MET13	-2.688
1779000_at	branched-chain-amino-acid transaminase BAT1	BAT1	-2.24594
1780099_at	mRNA-binding protein WHI3	WHI3	-1.50284
1775386_at	borate transporter	ATR1	-1.98113
1770435_at	Swc3p	SWC3	-1.51973

## Sheet: UpRegulated DEGs
AFFYMETRIX_3PRIME_IVT_ID	Gene Names	Gene Symbols	FoldChanges
1779032_at	holo-[acyl-carrier-protein] synthase	LYS5	2.07588
1771498_at	alpha-mannosidase	AMS1	3.05071
1775996_at	Rrt6p	RRT6	1.51335
1778510_at	Cup2p	CUP2	1.71493
1777556_at	glycerol-3-phosphate dehydrogenase	GUT2	1.59121
1778649_at	Spo74p	SPO74	6.21107
1776044_at	putative serine/threonine protein kinase RCK1	RCK1	2.23829
1778437_at	Afr1p	AFR1	4.24559
1769342_at	acetyl-CoA C-acyltransferase	POT1	5.49806
1773281_at	DNA-dependent ATPase RAD54	RAD54	1.81593
1775344_at	palmitoyltransferase SWF1	SWF1	1.79613
1778401_at	Bud13p	BUD13	1.52083
1771031_at	Mpt5p	MPT5	1.72482
1776378_at	Ste5p	STE5	2.17843
1774404_at	Arp10p	ARP10	2.00714
1774122_at	formate dehydrogenase _NAD+_	FDH1	2.15451
1776354_s_at	phosphopyruvate hydratase ERR1	ERR1	4.32297
1773233_at	Vam7p	VAM7	1.5562
1770073_s_at	glutathione-independent methylglyoxalase family protein	HSP33	3.87364
1778065_at	Rdr1p	RDR1	2.16994
1773546_at	ferric-chelate reductase	FRE3	3.86918
1776791_at	acyl-CoA oxidase	POX1	2.98442
1770957_at	Amf1p	AMF1	2.97144
1771435_at	transcriptional regulator NRG1	NRG1	2.84829
1773140_s_at	putative Na_+_-exporting P-type ATPase ENA5	ENA5	1.63585
1776583_at	Fit2p	FIT2	6.28854
1777033_at	Fit3p	FIT3	6.06712
1779764_at	Zip2p	ZIP2	2.65745
1772681_s_at	seripauperin PAU21	PAU21	6.12936
1775012_at	tubulin-dependent ATPase KIP3	KIP3	1.65565
1779143_at	Cos12p	COS12	3.13226
1771083_at	Yps5p	YPS5	1.89411
1776285_at	proline permease PUT4	PUT4	3.76591
1771514_at	Cin1p	CIN1	2.00649
1779563_at	Fmp16p	FMP16	2.4206
1771389_at	Sog2p	SOG2	1.54163
1779593_at	alcohol O-acetyltransferase	ATF1	2.81971
1773280_at	oleate-activated transcription factor PIP2	PIP2	1.99904
1779578_at	E2 ubiquitin-conjugating protein UBC5	UBC5	2.09133
1771763_at	gamma-glutamylcyclotransferase	GCG1	1.81333
1775486_s_at	Cos2p	COS2	1.56967
1776054_at	Vhr1p	VHR1	1.68565
1774491_s_at	alpha-glucosidase MAL32	MAL32	5.61901
1773594_at	maltose permease	MAL31	2.70818
1774430_at	transcription factor MAL33	MAL33	5.06106
1769853_at	cation-transporting P-type ATPase PCA1	PCA1	2.46682
1772648_at	ubiquitin-binding SDF ubiquitin ligase complex subunit MET30	MET30	2.09514
1779809_at	recombinase DMC1	DMC1	4.77773
1770690_at	tRNA-5-taurinomethyluridine 2-sulfurtransferase	SLM3	2.02114
1778246_at	Tmt1p	TMT1	1.55404
1771007_at	Ecm32p	ECM32	1.61931
1778076_at	metallo-dependent hydrolase superfamily protein	YBR284W	3.79887
1779394_at	Mrx9p	MRX9	1.51839
1774857_at	Rad24p	RAD24	1.62769
1770686_at	protein kinase PKP1	PKP1	1.52969
1776844_at	pheromone-regulated protein PRM7	PRM7	1.86094
1777465_at	SUMO protease ULP2	ULP2	1.75421
1777613_at	tyrosine/serine/threonine protein phosphatase PPS1	PPS1	1.72632
1770427_at	Bit2p	BIT2	2.13751
1772647_at	putative acyltransferase	YDR018C	3.0485
1777991_at	Tog1p	TOG1	2.14947
1779410_at	Pug1p	PUG1	2.87713
1769927_at	Shg1p	SHG1	1.93707
1778677_at	transcriptional regulator GAL3	GAL3	2.43584
1770456_at	alpha,alpha-trehalase NTH1	NTH1	1.89908
1771104_at	Spo22p	SPO22	2.41475
1778823_at	Hop1p	HOP1	3.42552
1780044_at	ribonucleotide-diphosphate reductase subunit RNR3	RNR3	3.51374
1777677_at	Yrb2p	YRB2	1.57605
1779153_at	DEAD-box RNA helicase PRP5	PRP5	1.66316
1775643_at	mRNA guanine-N7)-methyltransferase	ABD1	1.56079
1772348_at	Vhc1p	VHC1	1.50003
1773377_at	pheromone-regulated protein PRM5	PRM5	4.93777
1770202_at	Hsp70 family chaperone SSA4	SSA4	3.52972
1773015_at	pseudo	FLO8	1.63922
1774545_at	mitogen-activated protein kinase tyrosine protein phosphatase SDP1	SDP1	2.46427
1778227_at	putative serine/threonine protein kinase MRK1	MRK1	3.5112
1774011_at	Pfk26p	PFK26	2.40358
1773020_at	putative metalloendopeptidase	YIL108W	2.4212
1772420_at	endonuclease	SLX1	1.51324
1779267_at	Shc1p	SHC1	1.74548
1769959_at	NADH-ubiquinone reductase H_+_-translocating) NDE2	NDE2	2.71878
1773836_at	Pbp2p	PBP2	1.64237
1777690_at	Xbp1p	XBP1	3.97795
1778029_at	Pcs60p	PCS60	1.73262
1773792_at	glucose-induced degradation complex subunit FYV10	FYV10	1.92419
1775874_at	glucan 1,4-alpha-glucosidase	SGA1	5.09042
1774926_at	Sds24p	SDS24	1.63113
1776297_at	Ame1p	AME1	1.63063
1778280_at	Ngr1p	NGR1	1.55258
1774296_at	SUMO-targeted ubiquitin ligase complex subunit SLX8	SLX8	2.11067
1770149_at	TFIIH/NER complex ATPase/helicase subunit SSL2	SSL2	1.73546
1774762_at	serine/threonine protein kinase SAK1	SAK1	1.51739
1778477_at	tropomyosin TPM2	TPM2	2.13514
1773967_at	Pbp4p	PBP4	1.8155
1773976_at	Cos111p	COS111	4.43696
1769523_at	Aim4p	AIM4	1.88038
1771705_at	Spi1p	SPI1	1.72258
1779277_at	Smp1p	SMP1	2.79508
1778486_at	putative glucosidase SIM1	SIM1	1.51618
1777918_at	Pog1p	POG1	1.92012
1773344_at	putative ubiquitin-specific protease UBP5	UBP5	1.54603
1775529_at	purine-cytosine permease	FCY22	1.98832
1774142_at	Gic2p	GIC2	1.75928
1779235_at	purine-cytosine permease	FCY21	2.08109
1775014_at	Msc1p	MSC1	2.38708
1780215_at	Rho family guanine nucleotide exchange factor ROM1	ROM1	5.22361
1777753_at	Rgi1p	RGI1	1.56712
1771712_at	Rrt13p	RRT13	2.31006
1773065_at	Yft2p	YFT2	1.69217
1777564_at	Pex8p	PEX8	1.76997
1779905_at	isocitrate lyase 1	ICL1	1.61934
1776324_at	Mei4p	MEI4	4.31951
1774685_at	Aca1p	ACA1	2.18993
1769955_at	catalase T	CTT1	2.70743
1777705_at	thiamine transporter TPC1	TPC1	1.68069
1771802_at	Gip2p	GIP2	4.34783
1774196_at	separase	ESP1	1.52679
1770626_at	serine/threonine-protein kinase DBF2	DBF2	1.71648
1769679_at	Cu/Pi carrier	PIC2	2.53782
1774777_at	sedoheptulose-7-phosphate:D-glyceraldehyde-3-phosphate transaldolase NQM1	NQM1	1.82798
1775178_at	mitogen-activated serine/threonine-protein kinase KSS1	KSS1	1.87131
1775578_s_at	hexose transporter HXT7	HXT7	4.59852
1771443_at	Arg81p	ARG81	1.89417
1774756_at	trehalose 6-phosphate synthase/phosphatase complex subunit	TSL1	1.53912
1779365_at	Mdm1p	MDM1	1.66376
1771218_at	putative aspartic endopeptidase	YPS7	1.97011
1769659_at	aspartyl protease	YPS6	3.95335
1780030_at	Mrx1p	MRX1	1.97538
1771557_at	malate synthase DAL7	DAL7	1.90026
1778899_at	chaperone ATPase HSP78	HSP78	1.69192
1778806_at	Msb2p	MSB2	2.92354
1773511_at	Yap6p	YAP6	4.00297
1774012_at	allantoinase	DAL1	1.88195
1769750_at	Met32p	MET32	1.83196
1776304_at	catalase A	CTA1	2.39858
1778758_at	ubiquitin-protein ligase RMD5	RMD5	1.57931
1779035_at	Mtl1p	MTL1	4.82371
1778804_at	GPI-anchored mannoprotein	TIR1	2.29493
1772049_s_at	gag-pol fusion protein	YDR261C-D	1.95039
1773425_at	oxygen-dependent protoporphyrinogen oxidase	HEM14	1.76991
1769731_at	glucan exo-1,3-beta-glucosidase	EXG2	1.6492
1772051_at	1,4-alpha-glucan branching enzyme	GLC3	2.16937
1776947_at	U2 snRNP complex subunit MSL1	MSL1	1.56018
1779792_at	Gat4p	GAT4	1.87241
1773780_at	1,3-beta-glucan synthase GSC2	GSC2	3.07704
1777917_at	Mth1p	MTH1	3.0067
1771000_at	NAD+ transporter	YIA6	2.00078
1778130_at	Zrg8p	ZRG8	1.577
1774554_at	J-type chaperone JAC1	JAC1	1.76232
1772785_at	bifunctional nucleotidase/lysophosphatidic acid phosphatase	PHM8	3.17132
1769450_at	Edc2p	EDC2	1.85649
1778344_at	Mpo1p	MPO1	2.36508
1776232_at	putative GDP-mannose transporter	HVG1	1.66054
1773777_at	Smc5-Smc6 complex subunit KRE29	KRE29	2.11192
1778165_at	Mhr1p	MHR1	1.5934
1778408_at	aspartyl protease BAR1	BAR1	6.12473
1777881_at	Zn2+) transporter YKE4	YKE4	2.02245
1772828_at	Bud22p	BUD22	1.74681
1776948_at	nicotinamidase	PNC1	1.95387
1778644_at	Spo20p	SPO20	4.4348
1771840_at	fumarate reductase	FRD1	1.5568
1777414_at	Rim8p	RIM8	1.7558
1771184_at	Vps64p	VPS64	1.62058
1778254_at	Sdd1p	SDD1	1.94907
1776183_at	DNA-binding transcription factor ADR1	ADR1	2.25991
1777878_at	septin SPR28	SPR28	1.85981
1779115_at	Som1p	SOM1	2.71168
1770072_at	lysophospholipase	PLB1	2.03633
1776558_at	hexose transporter HXT2	HXT2	3.05393
1776992_at	Aga2p	AGA2	7.11088
1774995_at	Rad33p	RAD33	1.51626
1772307_at	salt homeostasis regulator	PPZ1	1.728
1769854_at	Crf1p	CRF1	2.09517
1771822_at	mitochondrial 54S ribosomal protein YmL6	YML6	1.88767
1779202_at	DUP240 family protein MST27	MST27	2.32206
1771794_at	Hsp70 family ATPase ECM10	ECM10	2.85201
1771884_at	pseudouridine synthase PUS2	PUS2	2.19774
1769788_at	Smc5-Smc6 complex subunit NSE5	NSE5	1.90107
1774137_at	cytochrome c isoform 2	CYC7	3.37542
1776934_at	ATP-dependent RNA helicase	MRH4	1.53743
1777759_at	Mdm31p	MDM31	2.08649
1774377_at	carnitine O-acetyltransferase CAT2	CAT2	4.63684
1771222_at	Tos8p	TOS8	3.77274
1772617_at	GPI-anchor transamidase subunit GPI16	GPI16	1.54266
1769804_at	putative sugar transporter	VPS73	3.02657
1776837_at	Hug1p	HUG1	11.3226
1778552_at	Aim32p	AIM32	1.84117
1779907_at	transcription regulator GAL80	GAL80	2.42143
1777384_at	pheromone-regulated K_+_ transporter PRM6	PRM6	3.16552
1772076_at	Lif1p	LIF1	1.82208
1776496_at	ubiquitin-ubiquitin ligase BUL2	BUL2	1.67113
1777443_at	Soh1p	SOH1	1.77014
1773104_s_at	gag protein	YDR170W-A	5.23792
1776550_at	heat shock protein HSP42	HSP42	3.60207
1774845_at	Sma2p	SMA2	2.39359
1777802_at	aldose 1-epimerase superfamily protein	YHR210C	2.2865
1771963_at	S-adenosylmethionine-dependent methyltransferase	CRG1	4.4727
1770554_at	Nab6p	NAB6	1.69353
1773059_at	Mon1p	MON1	1.93542
1772394_at	3'-5' polyA) RNA exonuclease	NGL3	2.75462
1769579_at	Gpg1p	GPG1	4.54715
1774553_at	Mam3p	MAM3	1.62551
1769551_at	Fun19p	FUN19	1.9959
1769448_at	Spo12p	SPO12	2.76798
1772919_at	U5 snRNP complex subunit LIN1	LIN1	1.69994
1778277_at	GTPase-activating protein SST2	SST2	4.85718
1774354_at	Ddr2p	DDR2	28.3484
1770162_x_at	seripauperin PAU9	PAU9	4.75155
1770182_at	Rec104p	REC104	10.3594
1775600_at	Rif2p	RIF2	2.02594
1774661_at	Yap1801p	YAP1801	1.57722
1777774_at	putative Rab GTPase-binding protein SRO77	SRO77	2.01334
1770923_at	trifunctional hydroxymethylpyrimidine kinase/phosphomethylpyrimidine kinase/thiaminase	THI20	1.66172
1770515_x_at	seripauperin PAU4	PAU4	1.85281
1775303_at	thioredoxin peroxidase PRX1	PRX1	2.2284
1779200_at	Skt5p	SKT5	1.66035
1771826_at	bifunctional N-glycosylase/AP lyase NTG2	NTG2	1.91164
1773195_at	Arf family guanine nucleotide exchange factor YEL1	YEL1	1.7201
1773688_at	hexokinase	YLR446W	1.51598
1777083_at	Ecm7p	ECM7	2.35568
1772361_at	Ans1p	ANS1	2.20486
1769796_at	transcription factor NDT80	NDT80	2.15458
1776667_at	glutamyl-tRNAGln) amidotransferase subunit PET112	PET112	1.50881
1772321_at	Tlg2p	TLG2	1.70762
1779158_at	Hsp70 family ATPase SSA3	SSA3	2.25598
1773631_at	Mim1p	MIM1	1.63859
1776350_at	Atg23p	ATG23	1.55212
1772778_at	ubiquitin-like protein ATG8	ATG8	2.34479
1770302_at	Rtc3p	RTC3	2.49569
1776820_at	Lam4p	LAM4	1.78567
1773969_at	putative serine/threonine protein kinase KSP1	KSP1	1.56972
1775006_at	hexose transporter HXT4	HXT4	5.75928
1774813_at	arginine--tRNA ligase MSR1	MSR1	1.5026
1771554_at	Ndj1p	NDJ1	8.22407
1769681_at	Wsc3p	WSC3	2.6719
1778666_at	hexose transporter HXT5	HXT5	1.93132
1778004_at	dynein intermediate chain	PAC11	2.80383
1770429_at	Rab GTPase-activating protein MSB4	MSB4	2.18469
1776371_at	putative serine/threonine protein kinase SKM1	SKM1	3.31637
1772686_at	Rri2p	RRI2	1.52742
1778184_at	Pth4p	PTH4	2.60618
1776805_at	thioredoxin-disulfide reductase TRR2	TRR2	1.5481
1777513_at	Spo21p	SPO21	2.85802
1771442_at	Psy3p	PSY3	1.78674
1774696_at	glutathione-independent methylglyoxalase	HSP31	1.85671
1776768_at	fructose 1,6-bisphosphate 1-phosphatase	FBP1	1.75309
1771286_at	carbonyl reductase NADPH-dependent)	YDR541C	1.75939
1780117_at	putative serine/threonine protein kinase SPS1	SPS1	1.89209
1774855_at	Sps2p	SPS2	2.50035
1770402_at	bifunctional AP-4-A phosphorylase/ADP sulfurylase	APA2	1.83862
1773699_at	Phm7p	PHM7	2.98565
1769634_at	bifunctional endoribonuclease/protein kinase IRE1	IRE1	1.62055
1778501_at	carboxylesterase-mitochondrial 37S ribosomal protein YmS2	PPE1	1.88005
1777325_at	Ecm11p	ECM11	2.55914
1773464_at	Irc23p	IRC23	1.87266
1772139_at	mitogen-activated serine/threonine-protein kinase SLT2	SLT2	1.8436
1775443_at	putative glutamate 5-kinase	YHR033W	1.97384
1773973_at	Bud8p	BUD8	1.66545
1779431_at	Nel1p	NEL1	1.59225
1775083_at	adenine phosphoribosyltransferase APT2	APT2	1.78816
1770144_at	1,3-beta-glucanosyltransferase	GAS2	2.22779
1772188_at	putative hydrolase	LPL1	1.81466
1772998_at	Spo77p	SPO77	2.19779
1775949_at	arginine/alanine aminopeptidase	AAP1	1.60259
1779455_at	Rec102p	REC102	5.42858
1773667_at	2-deoxyglucose-6-phosphatase	DOG2	1.90771
1769776_at	guanine nucleotide-binding protein subunit alpha	GPA1	2.02152
1778218_at	Tma10p	TMA10	2.9937
1771451_at	DNA-binding SCF ubiquitin ligase subunit DIA2	DIA2	1.59062
1769554_at	triglyceride lipase	LPX1	1.61338
1775161_at	Mms22p	MMS22	1.79019
1779881_at	Est2p	EST2	1.77615
1770115_at	Sph1p	SPH1	1.78891
1776218_at	mating pheromone a	MFA1	9.13557
1772642_at	Atg39p	ATG39	5.04732
1779567_at	chitin deacetylase CDA2	CDA2	2.46359
1774778_at	carnitine:acyl carnitine antiporter	CRC1	4.01753
1771624_at	thioredoxin peroxidase TSA2	TSA2	2.61351
1769682_at	Pin2p	PIN2	1.56914
1775842_at	Aim17p	AIM17	2.0117
1773240_at	Spo11p	SPO11	1.76693
1769818_at	lysophospholipase	PLB3	2.11984
1770843_at	Irc10p	IRC10	3.42634
1779019_at	Rim4p	RIM4	5.07332
1769845_at	glycerol kinase	GUT1	1.53141
1771806_at	mRNA-binding phosphate metabolism regulator	PHO92	1.64443
1773968_at	Pho80p	PHO80	1.52569
1773670_at	Tir4p	TIR4	3.4586
1772874_at	putative GPI-anchored mannoprotein	TIR2	1.82077
1773291_at	UTP--glucose-1-phosphate uridylyltransferase	YHL012W	3.71266
1773974_at	protein phosphatase regulator PIG1	PIG1	2.85885
1769501_at	Pdr8p	PDR8	1.91606
1774507_at	Rod1p	ROD1	2.25009
1770567_at	Nej1p	NEJ1	5.43785
1779199_at	Red1p	RED1	1.64663
1774500_at	Arr3p	ARR3	2.04936
1772009_at	5'-N7)-methyl 5'-triphosphoguanosine)-mRNA) diphosphatase	DCS1	1.99988
1770538_at	Arr2p	ARR2	1.76383
1771340_at	Bop2p	BOP2	4.42323
1776539_at	Bub3p	BUB3	1.53165
1769834_at	NAD-dependent histone deacetylase HST3	HST3	1.53916
1776410_at	putative maltose-responsive transcription factor	YPR196W	1.91151
1770785_at	histone acetyltransferase	HPA2	2.41914
1771633_at	ubiquinol--cytochrome-c reductase subunit 2	QCR2	1.53856
1773891_at	Rad2 family nuclease EXO1	EXO1	1.86806
1772726_at	putative ATP-binding cassette multidrug transporter VMR1	VMR1	4.0675
1772903_at	putative palmitoyltransferase AKR2	AKR2	2.17935
1777233_at	Ssp120p	SSP120	1.78251
1780120_at	pseudo	CRS5	2.40757
1772447_at	ethanol metabolism protein	SYM1	1.71404
1770458_at	Hms1p	HMS1	5.14257
1774988_at	putative cytochrome P450	DIT2	3.44512
1778001_at	Dfg16p	DFG16	2.5191
1775988_at	Ndl1p	NDL1	2.03361
1773278_at	siderophore transporter	ARN1	4.09169
1772536_at	Ecm34p	ECM34	2.07281
1776679_at	siderophore transporter	ARN2	4.43278
1779774_at	E3 ubiquitin-protein ligase IRC20	IRC20	1.59946
1771326_at	glucan 1,3-beta-glucosidase	SPR1	2.74049
1771782_at	ATPase-binding protein	STF1	1.68836
1773423_at	Fyv12p	FYV12	3.06128
1769968_at	bifunctional 4-alpha-glucanotransferase/amylo-alpha-1,6-glucosidase	GDB1	4.00409
1778267_at	putative dodecenoyl-CoA isomerase DCI1	DCI1	1.69933
1780080_at	protein arginine N-methyltransferase	HSL7	2.20175
1776132_at	Mlc2p	MLC2	1.74738
1778781_at	Ran GTPase GSP2	GSP2	1.84893
1775546_at	short-chain dehydrogenase/reductase	YDL114W	6.76983
1775066_at	5'-N7)-methyl 5'-triphosphoguanosine)-mRNA) diphosphatase	DCS2	2.2388
1779850_at	glycogen phosphorylase	GPH1	6.59215
1771196_at	protein kinase MEC1	MEC1	1.69916
1770118_at	protein phosphatase regulator GAC1	GAC1	3.13926
1775444_at	Mpc54p	MPC54	1.87938
1772195_at	Jip5p	JIP5	1.50076
1769904_at	TFIIH complex serine/threonine-protein kinase subunit KIN28	KIN28	1.5428
1772963_at	Yrm1p	YRM1	1.51243
1777222_at	Ysw1p	YSW1	2.19824
1777525_at	Rcn2p	RCN2	1.70279
1771645_at	Sue1p	SUE1	4.81675
1773399_at	[acyl-carrier-protein] S-malonyltransferase	MCT1	1.82748
1777476_at	Cur1p	CUR1	2.11426
1774742_at	Tda6p	TDA6	3.09403
1777022_at	G protein subunit beta	STE4	2.63366
1774534_at	Dgr1p	DGR1	2.70852
1773507_at	Spr2p	SPR2	3.23961
1769643_at	adenyl-nucleotide exchange factor SSE2	SSE2	2.36879
1773528_at	Gep3p	GEP3	2.32231
1776449_at	tyrosine protein phosphatase PTP2	PTP2	2.67362
1773935_at	Pex27p	PEX27	1.87396
1772558_at	putative lipase	TIP1	2.04722
1779369_at	Bag7p	BAG7	3.56411
1780073_at	pyridoxine 4-dehydrogenase	YPR127W	1.86165
1773132_at	isoamyl acetate-hydrolyzing esterase	IAH1	1.79464
1776776_at	DNA-dependent ATPase RDH54	RDH54	2.16961
1777569_at	chaperone protein HSP26	HSP26	8.65116
1775376_at	Rgc1p	RGC1	2.27796
1772838_at	glycerol 2-dehydrogenase NADP_+_) GCY1	GCY1	3.29053
1769982_at	Ecm8p	ECM8	3.67983
1769716_at	putative phosphomethylpyrimidine kinase	THI22	2.69202
1774906_at	GTPase-activating protein RGS2	RGS2	2.60318
1778960_at	Tec1p	TEC1	2.17946
1773758_at	glucose sensor	SNF3	1.71211
1771151_at	putative glycine--tRNA ligase	GRS2	1.52811
1774703_at	U4/U6-U5 snRNP complex subunit DIB1	DIB1	1.55226
1772459_at	ATPase inhibitor	INH1	1.81483
1773508_at	Spp2p	SPP2	1.62741
1772057_s_at	Cos7p	COS7	1.86895
1775808_at	Mrl1p	MRL1	1.57668
1773829_at	alpha-glucoside permease	MPH2	5.98152
1771716_s_at	putative aryl-alcohol dehydrogenase	AAD4	2.39343
1778142_at	transketolase TKL2	TKL2	5.68334
1774894_at	Asa1p	ASA1	1.56348
1771019_at	Sia1p	SIA1	1.65606
1774902_at	Rup1p	RUP1	1.65704
1773804_at	DNA repair protein RAD16	RAD16	1.67115
1780088_at	Rrt15p	RRT15	1.83936
1773073_at	Mch5p	MCH5	2.86903
1773457_at	glutamate dehydrogenase NAD_+_)	GDH2	1.74895
1780056_at	glutathione-disulfide reductase GRX7	GRX7	1.57103
1775440_at	Opy2p	OPY2	1.93046
1771052_at	Fmp45p	FMP45	1.92215
1769986_at	Hbt1p	HBT1	3.21905
1780188_at	Flr1p	FLR1	3.1879
1780206_at	putative thioredoxin peroxidase SCO2	SCO2	1.80284
1779266_at	Rtn2p	RTN2	1.83401
1772554_at	bifunctional UDP-glucose 4-epimerase/aldose 1-epimerase	GAL10	3.56534
1777711_at	autophagy protein ATG11	ATG11	1.59306
1778237_at	Mum3p	MUM3	2.11566
1776906_at	mitogen-activated protein kinase SMK1	SMK1	2.19831
1771176_at	chitin synthase CHS3	CHS3	1.61149
1773649_at	uracil permease	FUR4	1.64353
1774699_at	serine/threonine protein kinase PRR2	PRR2	2.49631
1779098_at	galactokinase	GAL1	3.27471
1776241_at	flavin-linked sulfhydryl oxidase	ERV2	1.667
1779844_at	DUP240 family protein	YAR023C	2.06052
1776135_at	Tip41p	TIP41	1.6232
1771519_at	DUP240 family protein UIP3	UIP3	1.81995
1776525_at	serine/threonine protein kinase KIN3	KIN3	1.85201
1772576_x_at	seripauperin PAU7	PAU7	2.64282
1772852_at	Eds1p	EDS1	3.51715
1777053_at	alpha,alpha-trehalase ATH1	ATH1	2.08126
1778830_at	flocculin FLO1	FLO1	7.28131
1776173_at	Csr2p	CSR2	1.8309
1778223_at	carnitine O-acetyltransferase YAT1	YAT1	2.20424
1778183_at	ATP-binding cassette multidrug transporter PDR10	PDR10	5.40518
1778053_at	Yro2p	YRO2	2.85962
1771724_at	flavin adenine dinucleotide transporter FLC2	FLC2	1.62812
1772884_at	Cmr3p	CMR3	1.74947
1775257_at	ubiquinol--cytochrome-c reductase subunit COR1	COR1	1.55629
1779423_at	Ssp2p	SSP2	4.6085
1771375_at	Moh1p	MOH1	7.05957
1779806_at	Osw1p	OSW1	5.25919
1770947_at	methylisocitrate lyase ICL2	ICL2	1.88595
1776813_at	Rec8p	REC8	4.4041
1779679_s_at	flocculin FLO9	FLO9	3.84692
1771260_at	Hal1p	HAL1	2.42885
1772549_at	glutamate dehydrogenase NADP_+_) GDH3	GDH3	3.3387
1771860_at	Hsp70 family ATPase SSA1	SSA1	1.90619
1771695_at	citrate Si)-synthase CIT3	CIT3	3.87737
1775160_at	histone acetyltransferase catalytic subunit HAT1	HAT1	1.68524
1777845_at	Her1p	HER1	2.28388
1776590_at	ERMES complex Ca2+)-binding regulatory GTPase GEM1	GEM1	1.75542
1778358_at	oxysterol-binding protein related protein HES1	HES1	2.31128
1772084_at	mitogen-activated serine/threonine-protein kinase FUS3	FUS3	8.35109
1770659_at	Irc15p	IRC15	1.68488
1773273_at	acetyl-CoA hydrolase	ACH1	1.90548
1780106_at	Lds1p	LDS1	1.87546
1777102_at	SNAP receptor SNC1	SNC1	1.50249
1778852_at	Sma1p	SMA1	2.22973
1771871_at	myosin 4	MYO4	1.62438
1772848_at	Frt2p	FRT2	3.88263
1773361_at	Rmi1p	RMI1	1.73902
1769751_at	thiosulfate sulfurtransferase RDL1	RDL1	1.62782
1776319_at	ATP-dependent RNA helicase SUV3	SUV3	1.56781
1773641_x_at	seripauperin PAU8	PAU8	1.97941
1778783_at	Met31p	MET31	1.62562
1770818_at	serine/threonine protein kinase PSK1	PSK1	1.50436
1770576_at	H_+_-exporting P2-type ATPase PMA2	PMA2	2.02277
1772386_at	bifunctional N-glycosylase/AP lyase NTG1	NTG1	1.76131
1770312_at	Pnt1p	PNT1	1.86144
1776686_at	isoleucine--tRNA ligase ISM1	ISM1	1.67588
1775003_at	Mrx11p	MRX11	1.68743
1772229_at	beta-1,3-glucan linked protein	PIR3	9.00775
1773929_at	putative phosphatidylinositol-3,4,5-trisphosphate 3-phosphatase	TEP1	1.60849
1776309_at	Uli1p	ULI1	3.3385
1774221_at	Esbp6p	ESBP6	2.96486
1772831_at	Rog3p	ROG3	3.15525
1774858_at	Pes4p	PES4	2.37977
1773415_at	Igd1p	IGD1	3.36061
1778450_at	Lst4p	LST4	2.05038
1773444_at	glycogen starch) synthase GSY1	GSY1	2.62988
1773254_at	ATP-binding cassette alpha-factor transporter STE6	STE6	3.46375
1772373_at	ubiquitin	UBI4	1.96405
1779517_at	Mch2p	MCH2	1.68252
1771090_at	ferric/cupric-chelate reductase	FRE2	3.44039
1776064_at	Jen1p	JEN1	2.62074
1770887_at	Fat3p	FAT3	2.20799
1771908_at	Ygp1p	YGP1	6.80808
1775976_at	hexokinase 1	HXK1	2.49396
1770378_at	ATP-binding cassette long-chain fatty acid transporter PXA2	PXA2	2.17054
1776117_at	mating pheromone a	MFA2	8.74269
1774992_at	Seg2p	SEG2	1.88757
1779772_at	sterol esterase	YEH1	2.04986
1778809_at	glutamine--fructose-6-phosphate transaminase isomerizing) GFA1	GFA1	1.60117
1776759_at	putative short-chain dehydrogenase/reductase	YKL107W	4.02357
1773150_at	S-adenosylmethionine-dependent methyltransferase	MTQ1	2.01796
1775441_at	transcription factor HAP4	HAP4	3.28951
1773894_at	serine/threonine protein kinase KNS1	KNS1	1.67113
1771189_at	Dgr2p	DGR2	2.04432
1771958_at	Ssh4p	SSH4	1.79174
1770710_at	Irc19p	IRC19	1.57374
1776420_at	tyrosine/serine/threonine protein phosphatase MSG5	MSG5	1.76187
1777095_at	Rnp1p	RNP1	6.03229
1769938_at	putative tetrahydrofolate synthase	RMA1	1.88386
1775802_at	phosphatidate phosphatase APP1	APP1	2.29784
1772910_at	Aqy2p	AQY2	3.6019
1770039_at	putative ferric-chelate reductase	FRE6	2.05964
1770249_at	Ldb18p	LDB18	1.64564
1772888_at	bile acid-transporting ATPase YBT1	YBT1	1.50616
1772202_at	succinate dehydrogenase flavoprotein subunit SDH1	SDH1	1.65955
1776767_at	S-adenosylmethionine-homocysteine S-methyltransferase MHT1	MHT1	1.65199
1779613_at	glutathione transferase GTT2	GTT2	2.51142
1778105_at	S-adenosylmethionine-dependent methyltransferase	YNL092W	1.54706
1778599_at	cytochrome-b5 reductase	MCR1	1.65897
1776204_at	NADHX dehydratase	YKL151C	1.95564
1775320_at	Sfi1p	SFI1	1.50829
1777032_at	mitochondrial 37S ribosomal protein RSM22	RSM22	1.59512
1778754_s_at	Y' element ATP-dependent helicase	YLL067C	1.51224
1771580_at	putative protein kinase KDX1	KDX1	4.4663
1777925_at	acetyltransferase	AYT1	1.98661
1776931_x_at	seripauperin PAU18	PAU18	1.87684
1770900_at	putative serine/threonine protein kinase KIN82	KIN82	2.70054
1778931_at	aldo-keto reductase superfamily protein	YJR096W	1.87263
1775095_at	Fig2p	FIG2	1.71738
1774072_at	Sfc1p	SFC1	4.12214
1778884_at	translation elongation factor EF-3	HEF3	2.92454
1776838_at	ESCRT-II subunit protein VPS25	VPS25	1.53835
1770974_at	Swm2p	SWM2	2.27828
1770332_at	Fub1p	FUB1	1.54766
1778706_at	putative ammonium permease ATO2	ATO2	4.85409
1770394_at	mitogen-activated protein kinase kinase kinase SSK22	SSK22	3.30324
1770276_at	DNA-directed RNA polymerase III subunit C34	RPC34	1.70796
1779623_at	triglyceride lipase ATG15	ATG15	1.7033
1769468_at	Eaf6p	EAF6	1.70703
1778982_at	Ste18p	STE18	3.35369
1770343_s_at	pyridoxine biosynthesis protein SNZ3	SNZ3	1.76579
1769913_s_at	4-amino-5-hydroxymethyl-2-methylpyrimidine phosphate synthase	THI5	4.07507
1779503_s_at	Cos4p	COS4	1.76463
1770013_at	DNA-binding domain containing protein	ZNF1	2.1178
1771813_at	bifunctional aminopeptidase/epoxide hydrolase	LAP2	1.58356
1771045_at	putative Mg2+) transporter ALR2	ALR2	3.03312
1773315_at	pseudo	AAD6	3.39592
1776664_at	dihydroxyacetone kinase	DAK2	3.08697
1778121_s_at	seripauperin PAU3	PAU3	7.67676
1771634_at	Tah11p	TAH11	1.55792
1775837_at	cyclin-dependent protein serine/threonine kinase regulator SSN8	SSN8	1.88589
1779484_at	putative aryl-alcohol dehydrogenase	AAD3	1.75515
1780209_at	putative mannosyltransferase	KTR5	1.79201
1774175_at	RNA-binding ATPase activator ESF2	ESF2	1.78521
1774749_at	putative aryl-alcohol dehydrogenase	AAD10	2.46237
1773157_at	alpha-factor pheromone receptor STE2	STE2	4.03706
1771702_at	allantoate permease	DAL5	2.35793
1769905_at	Dan4p	DAN4	2.38059
1778591_at	Aga1p	AGA1	3.16928
1771323_at	seripauperin PAU5	PAU5	4.91682
1777389_at	Bsc5p	BSC5	2.10005
1779763_at	putative polyadenylation protein	YJR141W	1.63358
1772626_at	putative nitronate monooxygenase	YJR149W	3.95333
1778265_at	ferric-chelate reductase	FRE4	1.73412
1777344_at	branched-chain-amino-acid transaminase BAT2	BAT2	1.52916
1772916_at	dethiobiotin synthase	BIO4	1.76949
1772199_at	adenosylmethionine-8-amino-7-oxononanoate transaminase	BIO3	1.92849
1773664_at	protein kinase RIM15	RIM15	1.63259
1769538_at	Hol1p	HOL1	1.84659
1777551_at	Mpp6p	MPP6	1.56948
1776246_at	Mdj1p	MDJ1	1.51797
1779754_at	lipid-binding protein HSP12	HSP12	3.27487
1779897_at	Ego4p	EGO4	3.2344
1775560_at	Ecm27p	ECM27	1.725
1778800_at	Aua1p	AUA1	1.54881
1773977_at	peptidylprolyl isomerase family protein CPR8	CPR8	1.55859
1770751_at	Pbi1p	PBI1	2.21154
1779928_at	dynein heavy chain	DYN1	2.18307
1776644_at	glycogenin glucosyltransferase GLG1	GLG1	2.29333
1779741_at	mannosyltransferase KTR2	KTR2	2.73742
1774671_at	Pet10p	PET10	2.8357
1771265_at	putative redox protein	FMP46	2.02309
1770512_at	Trk2p	TRK2	2.61378
1775271_at	Usv1p	USV1	4.01146
1778090_at	sphinganine kinase YSR3	YSR3	3.02839
1777800_at	NEDD8 ligase DCN1	DCN1	1.8247
1770700_at	bifunctional hydroxymethylpyrimidine kinase/phosphomethylpyrimidine kinase	THI21	2.2513
1769666_at	anaphase promoting complex subunit 2	APC2	1.53303
1769627_at	8-oxo-dGTP diphosphatase	PCD1	1.73602
1777580_at	Rnh203p	RNH203	1.60863
1774561_at	Rmp1p	RMP1	1.54491
1778052_at	Oaf3p	OAF3	1.50041
1779399_at	bifunctional polyamine/amino acid permease SAM3	SAM3	4.17593
1770891_at	pseudouridine synthase PUS5	PUS5	1.61363
1776229_at	Irs4p	IRS4	1.64333
1773612_at	Hsp90 family chaperone HSP82	HSP82	2.04859
1777667_s_at	putative mannitol dehydrogenase	YNR073C	7.10903
1775478_at	aldose 1-epimerase superfamily protein	YNR071C	2.32139
1775868_s_at	hexose transporter HXT17	HXT17	2.88979
1770637_at	Uip5p	UIP5	1.61055
1779498_at	Tfs1p	TFS1	2.53848
1777211_at	Rfx1p	RFX1	1.54659
1776763_at	cyclin CLN2	CLN2	1.8234
1779660_at	isocitrate dehydrogenase NADP_+_) IDP2	IDP2	2.15371
1774697_at	Ups2p	UPS2	1.62435
1775068_at	Tre1p	TRE1	1.78514
1775331_at	NADPH dehydrogenase	OYE3	2.61128
1771489_at	1,3-beta-glucanosyltransferase	GAS4	3.34306
1772969_at	Mrx4p	MRX4	1.83846
1779665_at	Nip100p	NIP100	2.12073
1773839_at	phosphatidylinositol N-acetylglucosaminyltransferase SPT14	SPT14	2.0669
1779333_at	Mmr1p	MMR1	2.04002
1771040_at	Atg26p	ATG26	1.68982
1771534_at	Rsa1p	RSA1	1.95579
1772608_at	pheromone-regulated protein PRM3	PRM3	2.2227
1772699_at	putative ferric-chelate reductase	FRE7	6.99029
1773061_s_at	mannoprotein	HPF1	2.46273
1779057_at	Uip4p	UIP4	2.04893
1773611_at	Mrn1p	MRN1	2.0045
1770603_at	putative O-acyltransferase	GUP2	3.08153
1773305_at	Hmx1p	HMX1	2.52717
1778697_at	epsin	ENT2	1.62886
1779973_at	DNA-binding protein SRL3	SRL3	5.09189
1771177_at	Ucc1p	UCC1	1.67028
1779638_at	Ady4p	ADY4	3.12489
1777779_at	Csm4p	CSM4	1.69473
1769333_at	Gre1p	GRE1	4.83728
1770792_at	thiamine transporter THI7	THI7	3.16936
1776228_at	Fmp40p	FMP40	2.02509
1779066_at	putative multidrug transporter NFT1	NFT1	3.09924
1772484_at	sterol homeostasis protein ARV1	ARV1	1.75771
1779467_at	Flo10p	FLO10	2.50406
1773101_at	bifunctional hydroxyethylthiazole kinase/thiamine-phosphate diphosphorylase	THI6	1.74546
1772864_at	Skg1p	SKG1	1.61929
1777196_at	phosphoenolpyruvate carboxykinase PCK1	PCK1	2.92851
1771462_at	DNA topoisomerase 3	TOP3	1.52503
1779918_at	Esl2p	ESL2	1.52173
1772448_at	flavin adenine dinucleotide transporter	FLC1	1.71451
1777376_at	Ptr2p	PTR2	1.63768
1777371_at	glycerophosphocholine phosphodiesterase	GDE1	1.97459
1779773_at	Cms1p	CMS1	1.52156
1773588_at	Thi73p	THI73	1.9759
1769674_at	putative DEAD-box ATP-dependent RNA helicase DBP1	DBP1	1.59846
1773290_at	Ppr1p	PPR1	1.98887
1775924_at	histone deacetylase	HOS3	1.67626
1772517_at	stress-responsive transcriptional activator MSN4	MSN4	1.63649
1774246_at	flavin-dependent quinone reductase	LOT6	1.77394
1780148_at	glyoxylate reductase	YPL113C	1.71586
1770748_at	Mdm35p	MDM35	1.61689
1779718_at	ribonuclease T2	RNY1	1.51518
1779594_at	beclin 1	VPS30	1.64034
1771561_at	protein kinase FRK1	FRK1	1.76759
1777451_at	Mtc2p	MTC2	2.08337
1778825_s_at	gag-pol fusion protein	YLR035C-A	2.37181
1774776_at	holo-[acyl-carrier-protein] synthase	PPT2	1.80934
1776576_at	Mbr1p	MBR1	2.55598
1774612_at	non-specific serine/threonine protein kinase	YPL150W	1.50064
1776280_at	Cue2p	CUE2	1.50299
1773938_at	sulfiredoxin	SRX1	4.94188
1773127_at	peptidylprolyl isomerase RRD2	RRD2	2.56375
1774838_at	mismatch repair protein MLH3	MLH3	2.42374
1778181_at	Atg29p	ATG29	2.03071
1774601_at	putative mannosidase MNL2	MNL2	1.70663
1774880_at	Sft1p	SFT1	1.53176
1779284_at	Pet309p	PET309	1.59776
1773903_at	D-xylulose reductase XYL2	XYL2	1.79872
1773135_at	Lee1p	LEE1	6.4487
1778656_at	Emp46p	EMP46	1.6673
1773352_at	Mfm1p	MFM1	1.84865
1769308_at	bifunctional hydroxyacyl-CoA dehydrogenase/enoyl-CoA hydratase FOX2	FOX2	1.67296
1775884_at	Rax2p	RAX2	1.78145
1776013_at	Rab family GTPase YPT52	YPT52	1.53186
1769691_at	alanine transaminase ALT1	ALT1	2.16903
1773450_at	Gis3p	GIS3	1.5677
1775724_at	guanine nucleotide exchange factor MUK1	MUK1	1.69818
1779888_at	sterol-binding protein	PRY2	2.3179
1779755_at	Rgt1p	RGT1	2.61436
1777641_at	Lcl2p	LCL2	1.67765
1774891_at	anaphase promoting complex subunit 9	APC9	1.58816
1778500_at	Rlm1p	RLM1	1.75774
1778446_at	aldo-keto reductase superfamily protein	YPL088W	2.76784
1775851_at	glutathione peroxidase GPX1	GPX1	1.85212
1778458_at	F1F0 ATP synthase subunit d	ATP7	1.55965
1779866_at	aspartyl protease	YPS3	5.28073
1779146_at	Rsf1p	RSF1	1.64856
1776680_at	Spg1p	SPG1	1.82794
1776643_at	Bns1p	BNS1	2.63987
1778024_at	Ama1p	AMA1	3.12841
1775510_at	Tos2p	TOS2	1.66237
1776170_at	Rch1p	RCH1	1.58383
1771643_at	Hsv2p	HSV2	2.18712
1772935_at	Nbl1p	NBL1	2.26781
1771363_at	Rta1p	RTA1	2.13538
1775433_at	ADP/ATP carrier protein AAC1	AAC1	1.71463
1771975_at	Bub2p	BUB2	1.63464
1772863_at	Stb2p	STB2	2.25916
1773445_at	steryl deacetylase	SAY1	1.69562
1775493_at	Kar5p	KAR5	1.77769
1773961_at	phosphogluconate dehydrogenase decarboxylating) GND2	GND2	2.69198
1778380_at	Mga1p	MGA1	2.17322
1774540_at	6-phosphogluconolactonase SOL4	SOL4	4.07355
1779232_at	Avo2p	AVO2	2.29059
1777561_at	mitochondrial pyruvate carrier	MPC3	1.90697
1774501_at	putative glutamine--fructose-6-phosphate transaminase	YMR084W	2.09634
1771627_at	Cos6p	COS6	1.89747
1778617_at	oligo-1,6-glucosidase IMA5	IMA5	3.56212
1770335_at	putative ADP-ribose 1''-phosphate phosphatase	YMR087W	1.51324
1774593_at	biotin synthase	BIO2	1.78573
1770859_at	oligo-1,6-glucosidase IMA1	IMA1	3.18618
1779195_at	Ctf13p	CTF13	1.60156
1776944_at	alpha-glucoside permease	MAL11	4.86147
1772880_at	putative pyridoxal 5'-phosphate synthase	SNO1	2.11455
1775765_at	ditrans,polycis-polyprenyl diphosphate synthase	SRT1	3.52932
1775390_at	putative protein kinase YPK2	YPK2	2.21448
1773545_at	Spg4p	SPG4	11.3548
1770009_at	Mgr3p	MGR3	1.53761
1773831_at	putative peptide hydrolase	YMR114C	2.18034
1775391_s_at	oligo-1,6-glucosidase IMA4	IMA4	1.68008
1769518_x_at	seripauperin PAU1	PAU1	2.10018
1773702_at	protein SHH3	SHH3	8.62981
1776658_at	Ree1p	REE1	2.32291
1779871_at	hexose transporter HXT9	HXT9	2.81784
1770123_at	acetyltransferase	YJL218W	1.86461
1776854_at	Epo1p	EPO1	1.65903
1769871_at	ATP-dependent RNA helicase ECM16	ECM16	1.50176
1769958_at	glucose-induced degradation complex subunit GID8	GID8	1.53493
1771068_at	Pso2p	PSO2	1.54402
1773262_at	Sip5p	SIP5	1.67087
1777571_at	glutamyl-tRNAGln) amidotransferase subunit F	GTF1	2.93903
1773145_s_at	gag protein	YGR109W-A	10.8763
1777137_at	gag-pol fusion protein	YGR109W-B	2.49084
1770071_at	thiamine thiazole synthase	THI4	2.09018
1777892_at	Ecm5p	ECM5	1.54728
1774019_at	Sip18p	SIP18	6.09126
1777444_at	Pai3p	PAI3	3.10021
1778079_at	Btn2p	BTN2	1.76913
1771982_at	aldehyde dehydrogenase NAD_+_) ALD2	ALD2	2.82247
1769805_at	aldehyde dehydrogenase NAD_+_) ALD3	ALD3	3.68308
1777069_at	Mme1p	MME1	1.53495
1772756_at	Ecl1p	ECL1	5.21424
1774505_at	Syf2p	SYF2	1.67681
1770193_at	ATP-dependent DNA helicase SGS1	SGS1	1.90031
1777463_at	Spg5p	SPG5	2.20479
1769635_at	Add37p	ADD37	1.57139
1777945_at	spermine transporter	TPO2	6.26641
1771719_at	polynucleotide 5'-phosphatase	CTL1	2.31205
1772512_at	E2 ubiquitin-protein ligase peroxin 4	PEX4	1.56996
1771334_at	Trs65p	TRS65	2.02077
1771510_at	phosphatidylserine decarboxylase 2	PSD2	1.94987
1777238_at	Cbp4p	CBP4	1.55356
1775458_at	Cik1p	CIK1	1.63611
1775282_at	cleavage polyadenylation factor subunit PTI1	PTI1	2.31044
1775893_at	Fus2p	FUS2	1.73836
1778389_at	Fyv8p	FYV8	1.70274
1774495_at	glutamate decarboxylase GAD1	GAD1	2.2154
1772974_at	protein kinase IKS1	IKS1	1.95937
1774157_at	orotate phosphoribosyltransferase URA10	URA10	1.82054
1770483_at	DNA-binding transcription factor CAT8	CAT8	1.76567
1774485_at	Mpm1p	MPM1	1.76524
1774080_at	phosphoribomutase PRM15	PRM15	1.58729
1774888_at	succinate dehydrogenase SDH1b	YJL045W	2.61225
1770290_at	Pet111p	PET111	1.5987
1770347_at	DUP240 family protein	YCR007C	2.40323
1772371_at	Ubx6p	UBX6	1.61852
1778100_at	Irc8p	IRC8	1.66483
1779004_at	CDP-diacylglycerol--glycerol-3-phosphate 3-phosphatidyltransferase	PGS1	1.50521
1774070_at	alcohol dehydrogenase ADH2	ADH2	4.28146
1776422_at	Atg22p	ATG22	2.82465
1773143_at	Loh1p	LOH1	2.13908
1770055_at	putative 1,3-beta-D-glucan synthase	FKS3	2.40305
1773716_at	Sps22p	SPS22	2.66483
1771752_at	Fus1p	FUS1	5.72608
1776829_at	putative nitroreductase	HBN1	3.91471
1771078_at	type II nitroreductase	FRM2	3.35995
1774895_at	Pet130p	PET130	1.6704
1769863_at	Rrn7p	RRN7	2.00734
1775876_at	glutamyl-tRNAGln) amidotransferase subunit HER2	HER2	1.93727
1770417_at	AAA family ATPase peroxin 6	PEX6	1.53103
1780166_at	putative aryl-alcohol dehydrogenase	AAD14	2.55451
1772850_at	Mho1p	MHO1	1.5988
1770662_at	Tma22p	TMA22	1.67919
1770677_at	U2 snRNP complex subunit BUD31	BUD31	1.6376
1774274_at	Tah1p	TAH1	1.98523
1773284_at	Sag1p	SAG1	3.02852
1775055_at	Srd1p	SRD1	10.9935
1777409_at	Cto1p	CTO1	1.75397
1773306_at	Rab GTPase-activating protein MSB3	MSB3	1.58385
1778953_at	Rim21p	RIM21	1.99356
1775364_at	Hsp30p	HSP30	4.3722
1769460_at	Atg36p	ATG36	1.65665
1773497_at	Bsc4p	BSC4	6.08965
1771738_at	arginine permease ALP1	ALP1	11.1411
1777106_at	glyoxylate reductase	GOR1	2.07199
1775926_at	prefolding complex chaperone subunit	PFD1	1.7299
1775220_at	pheromone-regulated protein PRM1	PRM1	2.62307
1773623_at	Wsc2p	WSC2	1.60103
1777860_at	Asg7p	ASG7	2.25944
1774435_at	Fmp33p	FMP33	3.65069
1774340_at	fructose-2,6-bisphosphatase	FBP26	1.8096
1777928_at	cyclin-dependent protein serine/threonine kinase inhibiting protein FAR1	FAR1	3.61337
1778871_at	SCF ubiquitin ligase complex subunit DAS1	DAS1	1.67183
1773160_at	MRX complex DNA-binding subunit	RAD50	1.72998
1778492_at	Trk1p	TRK1	1.5617
1774960_at	SUN family protein NCA3	NCA3	13.1987
1777726_at	Mer1p	MER1	2.05931
1778479_at	L-serine/L-threonine ammonia-lyase CHA1	CHA1	2.74144
1779999_s_at	gag-pol fusion protein	YJL113W	2.29828
1778862_s_at	transcriptional co-activator mating type protein alpha	HMLALPHA1	1.56013
1775610_s_at	homeodomain mating type protein alpha2	HMLALPHA2	1.55151
1775565_at	elongin A	ELA1	1.82763
1779438_at	Set4p	SET4	1.95581
1780101_at	protein kinase IME2	IME2	2.83024
1770179_at	pheromone-regulated protein PRM10	PRM10	2.11227
1774326_at	Mef2p	MEF2	1.5616
1773684_at	Gsm1p	GSM1	1.70356
1773218_at	Chs6p	CHS6	1.59398
1775667_at	Tok1p	TOK1	2.20858
1770592_at	Sip4p	SIP4	2.75343
1778151_at	glutamine amidotransferase subunit DUG3	DUG3	1.51
1773046_at	Slz1p	SLZ1	2.28219
