# Supplementary material for: Doxorubicin induces an extensive transcriptional and metabolic rewiring in yeast cells
Source: Sci Rep. 2018 Sep 12;8:13672. doi: 10.1038/s41598-018-31939-9 (PMC6135803; doi:10.1038/s41598-018-31939-9)
Supplement: Supplementary file 6 — Supplementary Dataset 5 [file 41598_2018_31939_MOESM6_ESM.xlsx]

## Sheet: Dox_FC1.5_downregulated
303 genes downregulated, 11 hypothetical protein = 292 go to DAVID
GO_term BIOLOGICAL PROCESS
Term	Count	%	PValue	Genes	List Total	Pop Hits	Pop Total	Fold Enrichment	Bonferroni	Benjamini	FDR
GO:0008652~cellular amino acid biosynthetic process	38	13.0584	7.41e-24	MET17, LEU1, ORT1, HIS1, LYS9, LEU9, ARO1, ARO3, ARO4, SER2, LYS1, MET3, ARG4, LYS12, LYS2, MDE1, ARG3, CPA2, MET8, MET6, ILV5, MET5, CYS4, ILV3, HOM2, HIS7, HOM3, TRP4, ACO2, HIS2, ASN1, ARG7, SER33, LYS20, LYS21, ILV2, BAT1, MET14	284	97	5557	7.66538	4.91e-21	4.91e-21	1.11e-20
GO:0008152~metabolic process	42	14.433	5.82e-10	MET17, BNA7, LEU1, PHO8, ERG6, DCD1, PFK2, PFK1, PYC2, GPP1, EPT1, ARO1, SER2, TPI1, ALD6, ALD5, ERG12, LYS2, MET8, ADE17, SCW11, MET5, ILV3, HIS7, PHO13, HOM3, TRP4, RNR1, ACO2, ACO1, MCD4, GPM3, SUN4, ACS2, HXK2, ARG7, SER33, FAS1, URA2, EXG1, DSE4, BAT1	284	284	5557	2.8937	3.86e-07	1.93e-07	8.72e-07
GO:0009085~lysine biosynthetic process	8	2.74914	8.69e-08	HOM2, LYS1, ACO2, LYS20, LYS12, LYS21, LYS2, LYS9	284	10	5557	15.6535	5.75e-05	1.44e-05	0.00013
GO:0006164~purine nucleotide biosynthetic process	10	3.43643	6.59e-08	ADE13, ADE12, ADE6, IMD3, ADE8, IMD2, ADE17, ADE2, MTD1, ADE4	284	18	5557	10.8705	4.36e-05	1.45e-05	9.86e-05
GO:0009086~methionine biosynthetic process	11	3.78007	2.38e-06	HOM2, HOM3, MET17, MET3, MDE1, MET8, MET6, MET13, MET22, MET14, MET5	284	32	5557	6.72612	0.00157437	0.000315	0.00356241
GO:0019878~lysine biosynthetic process via aminoadipic acid	7	2.4055	2.92e-06	LYS1, ACO2, LYS20, LYS12, LYS21, LYS2, LYS9	284	10	5557	13.6968	0.00193414	0.000323	0.00437727
GO:0002181~cytoplasmic translation	25	8.59107	4.6e-06	RPL36A, RPS17B, RPL22B, RPS11A, RPL27B, RPL24A, RPS1A, RPL9A, RPL17B, RPL17A, RPS7B, RPS9A, RPL4B, RPS10B, RPS14B, RPS16B, RPL31B, RPL8A, RPS26B, RPL18A, RPL13A, RPS24B, RPS18A, RPL8B, RPS22A	284	171	5557	2.86066	0.00304253	0.000435	0.00688946
GO:0006189~'de novo' IMP biosynthetic process	6	2.06186	3.52e-05	ADE13, ADE6, ADE8, ADE17, ADE2, ADE4	284	9	5557	13.0446	0.0230331	0.00290857	0.0526734
GO:0006412~translation	34	11.6838	5.82e-05	KRS1, RPL36A, RPS17B, RPL22B, RPS11A, ORT1, RPL27B, RPL24A, RPS1A, YMC1, RPL9A, RPL17B, RPL17A, OAC1, RPS7B, RPS9A, CTP1, RPL4B, ODC2, RPS14B, DED1, RPS16B, RPL31B, TIF4631, RPS26B, RPL8A, RPL18A, RPL13A, ALA1, GGC1, RPS24B, RPL8B, RPS18A, RPS22A	284	318	5557	2.09206	0.0378207	0.00427467	0.0871343
GO:0006526~arginine biosynthetic process	6	2.06186	0.000119	ARG4, ORT1, ARG3, CPA2, URA2, ARG7	284	11	5557	10.6729	0.0754963	0.00781909	0.177328
GO:0055114~oxidation-reduction process	35	12.0275	0.000141	ERG5, CYC1, LYS9, ADH5, ARO1, TDH1, ZTA1, LYS1, MAE1, ALD6, ADH1, ALD5, LYS12, LYS2, YPR172W, MET8, ILV5, MET5, HOM2, GPD1, DLD1, RSM26, RNR1, SVL3, YHB1, IMD3, IMD2, SER33, FAS1, LIA1, GND1, MDH3, MET13, BNA4, MTD1	284	347	5557	1.97361	0.0888378	0.008422	0.210131
GO:0006730~one-carbon metabolic process	7	2.4055	0.000183	SAH1, MET8, SHM2, SAM1, SAM2, MET13, MTD1	284	18	5557	7.60935	0.113886	0.0100252	0.273005
GO:0006555~methionine metabolic process	5	1.71821	0.000204	MET17, SAH1, SAM1, SAM2, MET13	284	7	5557	13.9764	0.12636	0.0103375	0.304969
GO:0006096~glycolytic process	8	2.74914	0.000235	TDH1, TPI1, GPM3, PFK2, PFK1, HXK2, PGK1, ENO1	284	26	5557	6.02059	0.144007	0.0110452	0.350956
GO:0009082~branched-chain amino acid biosynthetic process	6	2.06186	0.000304	LEU1, LEU9, ILV2, ILV5, BAT1, ILV3	284	13	5557	9.03088	0.182048	0.0133074	0.453324
GO:0006799~polyphosphate biosynthetic process	4	1.37457	0.000503	VTC2, VTC1, VTC4, VTC3	284	4	5557	19.5669	0.283394	0.0206114	0.750605
GO:0006797~polyphosphate metabolic process	5	1.71821	0.00108335	VTC2, VTC1, VTC4, VTC3, PHO84	284	10	5557	9.78345	0.512061	0.0413313	1.60933
GO:0000103~sulfate assimilation	5	1.71821	0.00108335	MET3, MET8, MET22, MET14, MET5	284	10	5557	9.78345	0.512061	0.0413313	1.60933
GO:0009097~isoleucine biosynthetic process	5	1.71821	0.00108335	HOM2, ILV2, ILV5, BAT1, ILV3	284	10	5557	9.78345	0.512061	0.0413313	1.60933
GO:0006520~cellular amino acid metabolic process	7	2.4055	0.00128801	HOM2, MET17, MAE1, ARG3, AAT2, URA2, SPS100	284	25	5557	5.47873	0.573957	0.0462949	1.91064
GO:0006333~chromatin assembly or disassembly	6	2.06186	0.00163681	HHT1, HTA2, HAT2, HTA1, HTB2, HTB1	284	18	5557	6.5223	0.661915	0.0554784	2.42216
GO:0006094~gluconeogenesis	6	2.06186	0.0021301	TDH1, TPI1, GPM3, PYC2, PGK1, ENO1	284	19	5557	6.17902	0.756254	0.0681481	3.14132
GO:0019344~cysteine biosynthetic process	5	1.71821	0.00235455	MET17, MET3, MET14, MET5, CYS4	284	12	5557	8.15288	0.78998	0.0684768	3.46691
GO:0000050~urea cycle	4	1.37457	0.00233021	ARG3, CPA2, URA2, CAR1	284	6	5557	13.0446	0.786559	0.0709035	3.43164
GO:0070814~hydrogen sulfide biosynthetic process	4	1.37457	0.00233021	MET3, MET14, MET5, CYS4	284	6	5557	13.0446	0.786559	0.0709035	3.43164
GO:0009099~valine biosynthetic process	4	1.37457	0.00392483	ILV2, ILV5, BAT1, ILV3	284	7	5557	11.1811	0.925975	0.107018	5.71633
GO:0009058~biosynthetic process	7	2.4055	0.00414003	YHI9, PSA1, NMA1, AAT2, ADE8, ARO3, ARO4	284	31	5557	4.41833	0.935841	0.108128	6.02077
GO:0051453~regulation of intracellular pH	4	1.37457	0.00604468	SUL1, PMA1, PFK2, PFK1	284	8	5557	9.78345	0.981934	0.148324	8.67547
GO:0071555~cell wall organization	12	4.12371	0.00781015	PIR1, PAU23, WSC4, MCD4, SUN4, DSE1, EXG1, GAS1, KNH1, UTR2, SCW11, DSE2	284	94	5557	2.4979	0.994431	0.169211	11.0736
GO:0007034~vacuolar transport	6	2.06186	0.00757513	EMP70, TMN2, VTC2, VTC1, VTC4, VTC3	284	25	5557	4.69606	0.993486	0.17009	10.7578
GO:0048016~inositol phosphate-mediated signaling	3	1.03093	0.007493	VTC2, VTC4, VTC3	284	3	5557	19.5669	0.993119	0.174282	10.6471
GO:0072488~ammonium transmembrane transport	4	1.37457	0.00872851	MEP3, MEP1, ATO3, ATR1	284	9	5557	8.6964	0.996983	0.181372	12.2976
GO:0016237~lysosomal microautophagy	4	1.37457	0.00872851	VTC2, VTC1, VTC4, VTC3	284	9	5557	8.6964	0.996983	0.181372	12.2976
GO:0006569~tryptophan catabolic process	4	1.37457	0.012005	BNA7, BNA5, ARO10, BNA4	284	10	5557	7.82676	0.999663	0.233954	16.5379
GO:0009423~chorismate biosynthetic process	3	1.03093	0.0144828	ARO1, ARO3, ARO4	284	4	5557	14.6752	0.999936	0.26768	19.6165
GO:0019752~carboxylic acid metabolic process	4	1.37457	0.0158939	LYS20, LYS21, LEU9, MDH3	284	11	5557	7.11524	0.999975	0.282115	21.3222
GO:0001403~invasive growth in response to glucose limitation	7	2.4055	0.0184819	WHI3, EMP70, TMN2, DSE1, ASC1, RXT2, SNF1	284	42	5557	3.26115	0.999996	0.31218	24.363
GO:0006541~glutamine metabolic process	5	1.71821	0.019831	HIS7, ADE6, ASN1, URA2, ADE4	284	21	5557	4.65879	0.999998	0.315357	25.9042
GO:0009073~aromatic amino acid family biosynthetic process	4	1.37457	0.020407	TRP4, ARO1, ARO3, ARO4	284	12	5557	6.5223	0.999999	0.315553	26.5533
GO:0009435~NAD biosynthetic process	4	1.37457	0.020407	BNA7, BNA5, NMA1, BNA4	284	12	5557	6.5223	0.999999	0.315553	26.5533
GO:0055085~transmembrane transport	21	7.21649	0.0196018	HXT1, CTP1, GNP1, SUL1, ODC2, TNA1, SSU1, ITR1, FCY2, QDR3, OPT1, TPO1, VCX1, PHO89, ATO3, PMA1, AGP1, ATR1, GGC1, OAC1, PHO84	284	240	5557	1.7121	0.999998	0.319855	25.6445
GO:0007124~pseudohyphal growth	8	2.74914	0.0224876	SFG1, WHI3, EMP70, HMS2, TMN2, ITR1, SNF1, DSE2	284	56	5557	2.79527	1	0.334315	28.8539
GO:0006807~nitrogen compound metabolic process	4	1.37457	0.0255493	GLN1, CPA2, DCG1, URA2	284	13	5557	6.02059	1	0.362933	32.1174
GO:0016311~dephosphorylation	8	2.74914	0.0290919	LCB3, HIS2, PHO5, GPP1, OPI1, SER2, MET22, PHO11	284	59	5557	2.65314	1	0.394162	35.7189
GO:0006090~pyruvate metabolic process	4	1.37457	0.0313196	MAE1, PYC2, ACS2, ARO10	284	14	5557	5.59054	1	0.409408	37.8915
GO:0005975~carbohydrate metabolic process	11	3.78007	0.0339362	GPD1, MIG2, PCL10, SUN4, HXK2, EXG1, GAS1, SNF1, MDH3, UTR2, SCW11	284	102	5557	2.11016	1	0.419686	40.3558
GO:0034354~'de novo' NAD biosynthetic process from tryptophan	3	1.03093	0.0338311	BNA7, BNA5, BNA4	284	6	5557	9.78345	1	0.426331	40.2586
GO:0000122~negative regulation of transcription from RNA polymerase II promoter	11	3.78007	0.0380758	SPT2, MIG2, TUP1, RXT2, RAP1, ABF1, HTA1, NCB2, HTB1, OPI1, CBF1	284	104	5557	2.06958	1	0.449892	44.0688
GO:0019740~nitrogen utilization	3	1.03093	0.0457937	MEP3, MEP1, ATO3	284	7	5557	8.38581	1	0.50602	50.4222
GO:0046939~nucleotide phosphorylation	3	1.03093	0.0457937	URA6, ADK2, ADK1	284	7	5557	8.38581	1	0.50602	50.4222
GO:0015696~ammonium transport	3	1.03093	0.0457937	MEP3, MEP1, ATO3	284	7	5557	8.38581	1	0.50602	50.4222
GO:0006796~phosphate-containing compound metabolic process	3	1.03093	0.0457937	PHO5, PHO81, PHO11	284	7	5557	8.38581	1	0.50602	50.4222
GO:0070911~global genome nucleotide-excision repair CHROMATIN!!	3	1.03093	0.0457937	HHT1, DOT1, ABF1	284	7	5557	8.38581	1	0.50602	50.4222
GO:0009098~leucine biosynthetic process	3	1.03093	0.0590433	LEU1, LEU9, BAT1	284	8	5557	7.33759	1	0.591511	59.7846
GO:0000920~cell separation after cytokinesis	4	1.37457	0.0692231	DSE1, EGT2, DSE4, DSE2	284	19	5557	4.11935	1	0.643838	65.827
GO:0006207~'de novo' pyrimidine nucleobase biosynthetic process	3	1.03093	0.073419	URA6, CPA2, URA2	284	9	5557	6.5223	1	0.658375	68.0616
GO:0007029~endoplasmic reticulum organization	3	1.03093	0.0887725	SEY1, SWC3, RTN1	284	10	5557	5.87007	1	0.722549	75.1288
GO:0000105~histidine biosynthetic process	3	1.03093	0.0887725	HIS7, HIS2, HIS1	284	10	5557	5.87007	1	0.722549	75.1288
GO:0019363~pyridine nucleotide biosynthetic process	3	1.03093	0.0887725	BNA5, NMA1, BNA4	284	10	5557	5.87007	1	0.722549	75.1288
GO:0006116~NADH oxidation	3	1.03093	0.0887725	GPD1, ADH1, ADH5	284	10	5557	5.87007	1	0.722549	75.1288
GO:0006172~ADP biosynthetic process	2	0.687285	0.0992687	ADK2, ADK1	284	2	5557	19.5669	1	0.756459	79.0885
GO:0006091~generation of precursor metabolites and energy	2	0.687285	0.0992687	LYS1, LYS9	284	2	5557	19.5669	1	0.756459	79.0885
GO:0043458~ethanol biosynthetic process involved in glucose fermentation to ethanol	2	0.687285	0.0992687	ADH1, ADH5	284	2	5557	19.5669	1	0.756459	79.0885
GO:0046033~AMP metabolic process	2	0.687285	0.0992687	ADK2, ADK1	284	2	5557	19.5669	1	0.756459	79.0885
GO:0044208~'de novo' AMP biosynthetic process	2	0.687285	0.0992687	ADE13, ADE12	284	2	5557	19.5669	1	0.756459	79.0885
GO:0006068~ethanol catabolic process	2	0.687285	0.0992687	ALD6, ALD5	284	2	5557	19.5669	1	0.756459	79.0885
GO:0042450~arginine biosynthetic process via ornithine	2	0.687285	0.0992687	ARG4, ARG3	284	2	5557	19.5669	1	0.756459	79.0885
GO:0061615~glycolytic process through fructose-6-phosphate	2	0.687285	0.0992687	PFK2, PFK1	284	2	5557	19.5669	1	0.756459	79.0885
82 genes are not listed in GO TermAnalysis:
ID	Gene Name
RRP8	25S rRNA (adenine645-N1)-methyltransferase(RRP8)
ARB1	ATP-binding cassette family ATPase ARB1(ARB1)
AGE2	Age2p(AGE2)
ALF1	Alf1p(ALF1)
ARF1	Arf family GTPase ARF1(ARF1)
ARR1	Arr1p(ARR1)
ATG41	Atg41p(ATG41)
CLB1	B-type cyclin CLB1(CLB1)
CHO1	CDP-diacylglycerol-serine O-phosphatidyltransferase(CHO1)
REB1	DNA-binding protein REB1(REB1)
DCP1	Dcp1p(DCP1)
DSE3	Dse3p(DSE3)
EAF7	Eaf7p(EAF7)
GPI8	GPI-anchor transamidase(GPI8)
GDS1	Gds1p(GDS1)
GOT1	Got1p(GOT1)
GTT3	Gtt3p(GTT3)
HEK2	Hek2p(HEK2)
HGH1	Hgh1p(HGH1)
INA1	Ina1p(INA1)
IOC4	Ioc4p(IOC4)
JIP4	Jip4p(JIP4)
KEI1	Kei1p(KEI1)
MBF1	Mbf1p(MBF1)
MIC19	Mic19p(MIC19)
MRH1	Mrh1p(MRH1)
MUP1	Mup1p(MUP1)
NPL6	Npl6p(NPL6)
NRM1	Nrm1p(NRM1)
PCL1	Pcl1p(PCL1)
PEX11	Pex11p(PEX11)
PEX21	Pex21p(PEX21)
PHM6	Phm6p(PHM6)
PNS1	Pns1p(PNS1)
PRY3	Pry3p(PRY3)
POP5	RNA-binding protein POP5(POP5)
MOG1	Ran GTPase-binding protein MOG1(MOG1)
RRP17	Rrp17p(RRP17)
SAP4	Sap4p(SAP4)
SEA4	Sea4p(SEA4)
SFL1	Sfl1p(SFL1)
SNX3	Snx3p(SNX3)
SPL2	Spl2p(SPL2)
SPO24	Spo24p(SPO24)
SPS4	Sps4p(SPS4)
TRS31	TRAPP subunit TRS31(TRS31)
TAF6	Taf6p(TAF6)
TBF1	Tbf1p(TBF1)
THO1	Tho1p(THO1)
TOS6	Tos6p(TOS6)
TVP15	Tvp15p(TVP15)
TYE7	Tye7p(TYE7)
UME1	Ume1p(UME1)
UTP5	Utp5p(UTP5)
AAH1	adenine deaminase(AAH1)
SPE2	adenosylmethionine decarboxylase SPE2(SPE2)
MNN1	alpha-1,3-mannosyltransferase MNN1(MNN1)
MNN10	alpha-1,6-mannosyltransferase(MNN10)
OPI3	bifunctional phosphatidyl-N-methylethanolamine N-methyltransferase/phosphatidyl-N-dimethylethanolamine N-methyltransferase(OPI3)
RTC2	cationic amino acid transporter(RTC2)
CCT6	chaperonin-containing T-complex subunit CCT6(CCT6)
CIT2	citrate (Si)-synthase CIT2(CIT2)
NHP6A	high-mobility group nucleosome-binding protein(NHP6A)
SET2	histone methyltransferase SET2(SET2)
HEM3	hydroxymethylbilane synthase(HEM3)
MCD1	kleisin alpha(MCD1)
SMX2	mRNA splicing protein SMX2(SMX2)
NPL3	mRNA-binding protein NPL3(NPL3)
EEB1	medium-chain fatty acid ethyl ester synthase/esterase(EEB1)
EHT1	medium-chain fatty acid ethyl ester synthase/esterase(EHT1)
KES1	oxysterol-binding protein KES1(KES1)
IGO2	phosphatase regulator(IGO2)
PHO4	phosphate-sensing transcription factor PHO4(PHO4)
PPH22	phosphoprotein phosphatase 2A catalytic subunit PPH22(PPH22)
PPH3	phosphoprotein phosphatase PP4 catalytic subunit PPH3(PPH3)
TDA1	protein kinase TDA1(TDA1)
TIM10	protein transporter TIM10(TIM10)
PMP1	proteolipid ATPase(PMP1)
PMP2	proteolipid ATPase(PMP2)
HMF1	putative isoleucine biosynthesis protein HMF1(HMF1)
YPK3	putative protein kinase YPK3(YPK3)
WTM2	transcriptional modulator(WTM2)
KEGG PATHWAY
Term	Count	%	PValue	Genes	List Total	Pop Hits	Pop Total	Fold Enrichment	Bonferroni	Benjamini	FDR
sce01230:Biosynthesis of amino acids	46	15.8076	7.06917e-23	MET17, LEU1, HIS1, LYS9, PFK2, PFK1, LEU9, PYC2, ARO1, ARO3, ARO4, SER2, TDH1, LYS1, TPI1, ARG4, LYS12, LYS2, CIT2, ARG3, SHM2, MET6, CAR1, ILV5, ENO1, CYS4, ILV3, HOM2, HIS7, HOM3, TRP4, ACO2, HIS2, ACO1, GPM3, SAM1, ARG7, SAM2, SER33, LYS20, LYS21, GLN1, AAT2, PGK1, ILV2, BAT1	159	123	2194	5.16051	5.30188e-21	5.30188e-21	7.41912e-20
sce01100:Metabolic pathways	103	35.3952	2.46561e-19	LEU1, BNA7, PHO8, BNA5, HIS1, LYS9, LEU9, EPT1, OPI3, TDH1, LYS1, LYS2, CPA2, ADE6, ADE8, ADE2, ADE4, GPM3, ACS2, ARG7, AAT2, ILV2, ADK2, MDH3, BAT1, BNA4, ADK1, PYC2, ARO1, ARO3, SER2, ARO4, MET3, TPI1, ARG4, ALD6, ALD5, ARG3, MET8, SHM2, MET6, MET5, MNN10, URA6, GLN1, URA2, GND1, AAH1, HEM3, ERG5, ERG6, CYC1, GPP1, ADE13, LYS12, CIT2, ADE12, MDE1, ARO10, ADE17, CYS4, TRP4, RNR1, ACO2, MCD4, ACO…	159	685	2194	2.07485	1.84921e-17	9.24605e-18	2.58767e-16
sce01110:Biosynthesis of secondary metabolites	65	22.3368	6.89989e-19	LEU1, HEM3, ERG6, HIS1, LYS9, LEU9, EPT1, OPI3, TDH1, ADE13, LYS1, LYS2, CIT2, ADE6, ADE8, ADE17, ADE2, ADE4, TRP4, GPM3, ACO1, ACS2, HXK2, IMD3, IMD2, ARG7, AAT2, ILV2, ADK2, MDH3, BAT1, ADK1, MET17, PSA1, ADH5, PFK2, PFK1, ARO1, ARO3, ARO4, TPI1, ARG4, ALD6, CHO1, ADH1, ALD5, ERG12, ARG3, MET8, SHM2, MET6, ILV5, CAR1, ILV3, ENO1, HOM2, HOM3, GPD1, HIS7, HIS2, ASN1, SAM1, SAM2, GND1, PGK1	159	296	2194	3.03013	5.17492e-17	1.72497e-17	7.24146e-16
sce01130:Biosynthesis of antibiotics	55	18.9003	2.0632e-18	ERG5, ERG6, LYS9, TDH1, ADE13, LYS1, LYS12, LYS2, CIT2, ADE6, ADE8, ADE17, ADE4, CYS4, ACO2, GPM3, ACO1, ACS2, HXK2, ARG7, LYS20, LYS21, AAT2, ADK2, ILV2, MDH3, BAT1, ADK1, MET17, ADH5, PFK2, PFK1, ARO1, ARO3, SER2, ARO4, MET3, TPI1, ARG4, ALD6, ADH1, ALD5, ERG12, ARG3, SHM2, ILV5, CAR1, MET22, ENO1, ILV3, HOM2, HOM3, SER33, GND1, PGK1	159	219	2194	3.46544	1.5474e-16	3.8685e-17	2.16534e-15
sce01210:2-Oxocarboxylic acid metabolism	16	5.49828	3.49513e-09	HOM2, HOM3, LEU1, ACO2, ACO1, LEU9, ARG7, LYS20, LYS21, LYS12, CIT2, AAT2, ILV2, ILV5, ILV3, BAT1	159	35	2194	6.308	2.62135e-07	5.2427e-08	3.66816e-06
sce00300:Lysine biosynthesis	9	3.09278	2.35532e-07	HOM2, HOM3, LYS1, ACO2, LYS20, LYS12, LYS21, LYS2, LYS9	159	12	2194	10.3491	1.76647e-05	2.94414e-06	0.000247191
sce00270:Cysteine and methionine metabolism	12	4.12371	2.37422e-05	HOM2, HOM3, MET17, SPE2, MDE1, SAH1, AAT2, MET6, SAM1, MDH3, SAM2, CYS4	159	36	2194	4.59958	0.0017791	0.000254351	0.0249147
sce01200:Carbon metabolism	21	7.21649	0.000111297	MET17, ACO1, GPM3, PFK2, PYC2, PFK1, ACS2, HXK2, SER2, SER33, TDH1, MAE1, TPI1, CIT2, AAT2, GND1, SHM2, PGK1, MDH3, MET13, ENO1	159	114	2194	2.54187	0.00831301	0.00104293	0.116745
sce00310:Lysine degradation	7	2.4055	0.000368279	LYS1, ALD6, DOT1, ALD5, LYS2, LYS9, SET2	159	15	2194	6.43941	0.0272479	0.00306485	0.385835
sce00010:Glycolysis / Gluconeogenesis	13	4.46735	0.000621883	TDH1, TPI1, ALD6, ADH1, GPM3, ALD5, ADH5, PFK2, PFK1, ACS2, HXK2, PGK1, ENO1	159	58	2194	3.09282	0.0455841	0.00465471	0.650745
sce00290:Valine, leucine and isoleucine biosynthesis	6	2.06186	0.000951528	LEU1, LEU9, ILV2, ILV5, BAT1, ILV3	159	12	2194	6.89937	0.0689093	0.00593222	0.994134
sce00250:Alanine, aspartate and glutamate metabolism	9	3.09278	0.000903362	ADE13, ARG4, ADE12, GLN1, CPA2, AAT2, ASN1, URA2, ADE4	159	30	2194	4.13962	0.0655365	0.00614312	0.944026
sce00620:Pyruvate metabolism	10	3.43643	0.00134309	DLD1, MAE1, LYS20, ALD6, LYS21, ALD5, PYC2, LEU9, ACS2, MDH3	159	39	2194	3.53814	0.0958858	0.00772383	1.40063
sce03010:Ribosome	25	8.59107	0.00182704	RPL36A, RPS17B, RPL22B, RPS11A, RPL27B, RPL24A, RPS1A, RPL9A, RPL17B, RPL17A, RPS7B, RPS9A, RPL4B, RPS10B, RPS14B, RPS16B, RPL31B, RPL8A, RPS26B, RPL18A, RPL13A, RPS24B, RPS18A, RPL8B, RPS22A	159	181	2194	1.9059	0.128164	0.00974886	1.90094
sce00920:Sulfur metabolism	6	2.06186	0.00213612	MET17, MET3, CYC1, MET22, MET14, MET5	159	14	2194	5.91375	0.14818	0.0106351	2.21927
sce00680:Methane metabolism	8	2.74914	0.00286251	GPM3, PFK2, PFK1, ACS2, SHM2, SER2, ENO1, SER33	159	28	2194	3.9425	0.193456	0.0133474	2.96372
sce00220:Arginine biosynthesis	6	2.06186	0.00553006	ARG4, ARG3, GLN1, AAT2, ARG7, CAR1	159	17	2194	4.87014	0.340257	0.0241682	5.65381
sce00260:Glycine, serine and threonine metabolism	8	2.74914	0.00637035	HOM2, HOM3, CHO1, GPM3, SHM2, SER2, SER33, CYS4	159	32	2194	3.44969	0.380786	0.0262767	6.48712
sce00230:Purine metabolism	15	5.15464	0.00745561	RNR1, IMD3, IMD2, MET3, ADE13, ADE12, ADE6, ADE8, ADK2, ADE2, ADE17, AAH1, ADE4, MET14, ADK1	159	96	2194	2.15605	0.429513	0.0291082	7.5535
sce00340:Histidine metabolism	5	1.71821	0.0110737	HIS7, HIS2, ALD6, ALD5, HIS1	159	13	2194	5.30721	0.566195	0.0408982	11.0297
sce00261:Monobactam biosynthesis	3	1.03093	0.0147331	HOM2, HOM3, MET3	159	3	2194	13.7987	0.671494	0.051629	14.4248
sce00670:One carbon pool by folate	5	1.71821	0.0188774	ADE8, SHM2, ADE17, MET13, MTD1	159	15	2194	4.59958	0.760532	0.0629043	18.128
sce00400:Phenylalanine, tyrosine and tryptophan biosynthesis	5	1.71821	0.0294079	TRP4, AAT2, ARO1, ARO3, ARO4	159	17	2194	4.05845	0.8934	0.0927467	26.8945
sce00380:Tryptophan metabolism	5	1.71821	0.0294079	BNA7, BNA5, ALD6, ALD5, BNA4	159	17	2194	4.05845	0.8934	0.0927467	26.8945
sce00630:Glyoxylate and dicarboxylate metabolism	6	2.06186	0.0347401	BNA7, ACO1, CIT2, GLN1, SHM2, MDH3	159	26	2194	3.18433	0.929479	0.104608	31.0013
sce00330:Arginine and proline metabolism	5	1.71821	0.0591436	SPE2, ALD6, ALD5, AAT2, CAR1	159	21	2194	3.28541	0.989666	0.167144	47.2617
sce00051:Fructose and mannose metabolism	5	1.71821	0.0591436	TPI1, PSA1, PFK2, PFK1, HXK2	159	21	2194	3.28541	0.989666	0.167144	47.2617
sce00770:Pantothenate and CoA biosynthesis	4	1.37457	0.0879335	ILV2, ILV5, BAT1, ILV3	159	15	2194	3.67966	0.998995	0.233183	61.9393

## Sheet: Dox_FC1.5_upregulated
	785 go to DAVID
	GO_term BIOLOGICAL PROCESS
Category	Term	Count	%	PValue	Genes	List Total	Pop Hits	Pop Total	Fold Enrichment	Bonferroni	Benjamini	FDR
GOTERM_BP_DIRECT	GO:0030435~sporulation resulting in formation of a cellular spore	39	4.96815	1.05765e-08	OSW1, SPR1, SPO77, MUM3, SPO12, IME2, SLZ1, RMD5, SPO11, MEI4, LOH1, DIT2, RED1, SPS22, LDS1, SHC1, SPO74, FKS3, SMA2, SMA1, UBX6, ADY4, CDA2, SPS1, SPS2, RIM4, SGA1, CSM4, GSC2, SPO22, IRC19, MPC54, SPO21, SPO20, SSP2, FMP45, SMK1, GSM1, DMC1	733	112	5557	2.63987	1.23533e-05	1.23533e-05	1.70411e-05
GOTERM_BP_DIRECT	GO:0005975~carbohydrate metabolic process	34	4.33121	3.5713e-07	YLR446W, SPR1, IMA4, AMS1, IMA1, YHR210C, ATH1, GAL3, IMA5, GAL10, GUT1, NQM1, SIM1, SOL4, MAL32, GAL80, CDA2, SGA1, GFA1, GAS4, FBP1, YNR071C, GAS2, HXK1, ATG26, GLC3, GPH1, XYL2, GAL1, PKP1, PRM15, GDB1, EXG2, CAT8	733	102	5557	2.52706	0.000417041	0.000208542	0.000575417
GOTERM_BP_DIRECT	GO:0006950~response to stress	20	2.54777	1.26784e-06	TIR4, THI4, PAU1, TIR1, TIR2, DAN4, PAU3, TIP1, PUG1, HSP82, HSP12, PAU21, RTA1, PAU9, PAU8, PAU18, PAU5, PAU4, PAU7, FRT2	733	45	5557	3.36941	0.00147974	0.000493491	0.00204276
GOTERM_BP_DIRECT	GO:0030476~ascospore wall assembly	21	2.67516	1.86497e-06	OSW1, CDA2, SPS1, SPS2, SPO77, MUM3, GAS4, SWF1, GAS2, GSC2, CHS3, SSP2, AMA1, LOH1, DIT2, SMK1, TEP1, LDS1, SPS22, FKS3, SMA2	733	50	5557	3.18409	0.00217591	0.000544422	0.00300485
GOTERM_BP_DIRECT	GO:0051321~meiotic cell cycle	32	4.07643	6.20811e-05	ZIP2, SPO12, IME2, SLZ1, RMD5, SPO11, MEI4, MER1, NDJ1, RED1, HOP1, RIM15, REC102, ADY4, SPS1, NDT80, SPS2, REC104, RIM4, CSM4, ECM8, RDH54, SPO22, RMI1, MEC1, RAD50, MPC54, SPO21, REC8, AMA1, DMC1, AME1	733	116	5557	2.09136	0.0699463	0.0143979	0.0999801
GOTERM_BP_DIRECT	GO:0007131~reciprocal meiotic recombination	19	2.42038	0.000183797	REC102, ZIP2, REC104, ECM11, RIM4, PSY3, RDH54, MLH3, SPO11, MEC1, RAD50, RAD24, REC8, TOP3, MSC1, MER1, NDJ1, RED1, DMC1	733	56	5557	2.57218	0.193212	0.0351498	0.295728
GOTERM_BP_DIRECT	GO:0031505~fungal-type cell wall organization	35	4.4586	0.000218136	YPS6, PIR3, YPS7, SPR1, SKG1, SPI1, YPS3, WSC2, IRE1, PAU18, SPS22, NCA3, SIM1, IRS4, TIR4, PAU1, TIR1, PAU3, DAN4, TIR2, TIP1, ZRG8, HPF1, CSR2, AVO2, MTL1, PAU21, MSB2, FMP45, PAU9, PAU8, EXG2, PAU5, PAU4, PAU7	733	140	5557	1.89529	0.224937	0.035747	0.350889
GOTERM_BP_DIRECT	GO:0055085~transmembrane transport	52	6.6242	0.000262612	PXA2, FUR4, HXT2, YBT1, GUP2, HOL1, VMR1, AAC1, TRK2, TRK1, NFT1, HXT17, AMF1, VHC1, HXT9, MPH2, ECM27, HXT5, HXT4, HXT7, SFC1, MAL31, ALR2, AQY2, FLR1, FLC2, THI7, MCH2, MME1, MCH5, ESBP6, YKE4, VPS73, SNF3, ARR3, PCA1, ENA5, PUT4, DAL5, MAL11, TPC1, ALP1, SAM3, FCY21, STE6, FCY22, ARN2, JEN1, TPO2, THI73, CRC1, YIA6	733	240	5557	1.64259	0.264181	0.0376205	0.42229
GOTERM_BP_DIRECT	GO:0000023~maltose metabolic process	8	1.01911	0.000558102	MAL32, MAL31, MAL11, IMA4, IMA1, IMA5, MPH2, MAL33	733	13	5557	4.66534	0.479021	0.0698873	0.895449
GOTERM_BP_DIRECT	GO:0006081~cellular aldehyde metabolic process	7	0.89172	0.000671076	ALD2, AAD10, AAD3, YPL088W, AAD14, AAD4, AAD6	733	10	5557	5.30682	0.543461	0.0754129	1.07579
GOTERM_BP_DIRECT	GO:0000750~pheromone-dependent signal transduction involved in conjugation with cellular fusion	11	1.40127	0.000747918	MFA2, FAR1, MFA1, STE2, GPA1, STE5, STE4, STE18, AFR1, FUS3, KSS1	733	25	5557	3.33572	0.582677	0.0763712	1.19828
GOTERM_BP_DIRECT	GO:0034599~cellular response to oxidative stress	22	2.80255	0.00119612	TRR2, MHR1, ECM5, FRM2, HSP12, HSP31, GRX7, GPX1, SRX1, GCY1, MTL1, XBP1, TSA2, LOT6, MCR1, HBN1, VHR1, NTG1, NQM1, YJR096W, PRX1, GAD1	733	80	5557	2.08482	0.752885	0.109963	1.9099
GOTERM_BP_DIRECT	GO:0000746~conjugation	5	0.636943	0.00133794	FIG2, SPH1, PRM1, FUS3, HBT1	733	5	5557	7.58117	0.790653	0.113336	2.13408
GOTERM_BP_DIRECT	GO:0000754~adaptation of signaling pathway by response to pheromone involved in conjugation with cellular fusion	8	1.01911	0.00164736	RRI2, SST2, ROD1, SDP1, GPA1, BAR1, MSG5, ROG3	733	15	5557	4.04329	0.854227	0.120481	2.6215
GOTERM_BP_DIRECT	GO:0015891~siderophore transport	6	0.764331	0.00155373	FIT3, FIT2, FRE3, FRE4, ARN1, ARN2	733	8	5557	5.68588	0.837352	0.121664	2.47423
GOTERM_BP_DIRECT	GO:0071555~cell wall organization	24	3.05732	0.00198912	PIR3, TIR4, ECM34, SPR1, ECM11, ECM8, TRS65, SKG1, ECM7, GAS4, ECM5, GAS2, GSC2, CHS3, HPF1, WSC2, FIG2, WSC3, SMK1, YPK2, EXG2, SHC1, FKS3, SIM1	733	94	5557	1.93562	0.902276	0.135281	3.15721
GOTERM_BP_DIRECT	GO:0034605~cellular response to heat	11	1.40127	0.00279749	HSP26, FLO1, HSP78, RIM15, UBC5, CUR1, MRK1, DDR2, HSP30, HSP12, SSA4	733	29	5557	2.87562	0.962071	0.175084	4.41337
GOTERM_BP_DIRECT	GO:0055114~oxidation-reduction process	64	8.15287	0.0039777	YPR127W, HMX1, YKL107W, OYE3, FOX2, CYC7, FRM2, GUT2, FRE7, GPX1, AAD10, FRE6, NDE2, FRE3, FRE4, AAD14, FRE2, QCR2, HBN1, FDH1, SDH1, YJR096W, GAL80, RNR3, XYL2, GCY1, CTT1, FMP46, LOT6, TSA2, MCR1, YDR541C, THI4, GDH2, TRR2, YPL088W, IDP2, YNR073C, GDH3, ALD2, POX1, IRC15, SRX1, ALD3, CTA1, DIT2, ARR2, ADH2, GOR1, YJL045W, COR1, PRX1, ERV2, AAD3, HEM14, AIM17, GRX7, FRD1, YPL113C, YJR149W, GND2,…	733	347	5557	1.39826	0.990488	0.217305	6.21992
GOTERM_BP_DIRECT	GO:0005978~glycogen biosynthetic process	7	0.89172	0.00385745	GLG1, GSY1, GAC1, GDB1, GLC3, PIG1, IGD1	733	13	5557	4.08217	0.989048	0.221814	6.03732
GOTERM_BP_DIRECT	GO:0008152~metabolic process	54	6.87898	0.00450925	SPR1, SNZ3, AMS1, IMA4, IMA1, ATH1, FOX2, IMA5, PNC1, IRE1, MNL2, NTG1, FDH1, NTG2, MAL32, ICL1, DCI1, RNR3, NTH1, FBP1, HXK1, DOG2, ICL2, GAL1, THI6, YGR109W-B, GDB1, YHL012W, FBP26, BAT2, GSY1, PHM8, YLR035C-A, GAL3, YNR073C, TKL2, GAL10, POT1, ALD2, POX1, YJL113W, ALD3, GOR1, SIM1, PLB3, PLB1, SGA1, YDR261C-D, CRG1, ATG26, YDR018C, PCS60, EXG2, MCT1	733	284	5557	1.44149	0.994901	0.231977	7.02306
GOTERM_BP_DIRECT	GO:0019236~response to pheromone	11	1.40127	0.00484507	FIG2, SST2, PRR2, AGA1, STE2, GPA1, STE5, STE4, BAR1, STE18, STE6	733	31	5557	2.69009	0.996562	0.236722	7.52714
GOTERM_BP_DIRECT	GO:0009228~thiamine biosynthetic process	7	0.89172	0.00600791	THI5, THI6, THI4, SNO1, THI21, THI22, THI20	733	14	5557	3.79059	0.999122	0.273798	9.25286
GOTERM_BP_DIRECT	GO:0006006~glucose metabolic process	9	1.1465	0.00692041	PKP1, RGT1, PRM15, YHR210C, YNR071C, HXK1, DOG2, FBP26, SAK1	733	23	5557	2.96655	0.9997	0.297183	10.5859
GOTERM_BP_DIRECT	GO:0007155~cell adhesion	5	0.636943	0.00751669	FIG2, AGA2, SAG1, AGA1, HSP12	733	7	5557	5.41512	0.999851	0.307325	11.447
GOTERM_BP_DIRECT	GO:0008643~carbohydrate transport	11	1.40127	0.0079151	MAL31, MAL11, HXT2, SNF3, HXT17, HVG1, HXT9, MPH2, HXT5, HXT4, HXT7	733	33	5557	2.52706	0.999907	0.310139	12.018
GOTERM_BP_DIRECT	GO:0000165~MAPK cascade	6	0.764331	0.00910983	RLM1, SMP1, SMK1, SLT2, FUS3, KSS1	733	11	5557	4.13519	0.999977	0.32692	13.7097
GOTERM_BP_DIRECT	GO:0032120~ascospore-type prospore membrane assembly	7	0.89172	0.00891494	SPS1, SPO77, YSW1, ATG26, SMA1, MPC54, SPO21	733	15	5557	3.53788	0.999971	0.331208	13.4358
GOTERM_BP_DIRECT	GO:0055072~iron ion homeostasis	10	1.27389	0.00978051	FIT3, FRE7, FIT2, HMX1, FRE6, FRE3, FRE4, FRE2, ARN1, ARN2	733	29	5557	2.6142	0.99999	0.336347	14.646
GOTERM_BP_DIRECT	GO:0030437~ascospore formation	14	1.78344	0.0127303	OSW1, SPR1, SPS1, SPS2, SPO77, IRC19, UBI4, SSP2, AMA1, FMP45, RIM21, PAU8, SHC1, SPO74	733	51	5557	2.08111	1	0.382901	18.6518
GOTERM_BP_DIRECT	GO:0015758~glucose transport	5	0.636943	0.0134797	MTH1, HXT2, SNF3, RGT1, HXT5	733	8	5557	4.73823	1	0.390644	19.6409
GOTERM_BP_DIRECT	GO:0015755~fructose transport	7	0.89172	0.0127043	HXT2, SNF3, HXT17, HXT9, HXT5, HXT4, HXT7	733	16	5557	3.31676	1	0.392126	18.6172
GOTERM_BP_DIRECT	GO:0015761~mannose transport	7	0.89172	0.0127043	HXT2, SNF3, HXT17, HXT9, HXT5, HXT4, HXT7	733	16	5557	3.31676	1	0.392126	18.6172
GOTERM_BP_DIRECT	GO:0046323~glucose import	10	1.27389	0.0123818	MAL31, MAL11, HXT2, HXT17, HXT9, HXK1, MPH2, HXT5, HXT4, HXT7	733	30	5557	2.52706	1	0.394561	18.1879
GOTERM_BP_DIRECT	GO:0008360~regulation of cell shape	8	1.01911	0.0190692	FIG2, SMK1, YPK2, SPH1, GIC2, FKS3, GSC2, HBT1	733	22	5557	2.75679	1	0.483876	26.6711
GOTERM_BP_DIRECT	GO:0043328~protein targeting to vacuole involved in ubiquitin-dependent protein catabolic process via the multivesicular body sorting pathway	8	1.01911	0.0190692	SSH4, TRE1, COS7, COS2, COS12, COS6, VPS25, COS4	733	22	5557	2.75679	1	0.483876	26.6711
GOTERM_BP_DIRECT	GO:0032780~negative regulation of ATPase activity	4	0.509554	0.0185264	STF1, YRO2, INH1, HSP30	733	5	5557	6.06494	1	0.484115	26.0146
GOTERM_BP_DIRECT	GO:0033499~galactose catabolic process via UDP-galactose	4	0.509554	0.0185264	GAL1, YHR210C, YNR071C, GAL10	733	5	5557	6.06494	1	0.484115	26.0146
GOTERM_BP_DIRECT	GO:0006811~ion transport	25	3.18471	0.0201284	PCA1, ENA5, YBT1, TOK1, YRO2, PHM7, YKE4, HSP30, ARN1, TRK2, ARN2, TRK1, FRE7, FIT3, MFM1, FRE6, FIT2, PMA2, FRE3, FRE4, ATO2, FRE2, ARR3, VHC1, ATP7	733	119	5557	1.59268	1	0.492656	27.9365
GOTERM_BP_DIRECT	GO:1904659~glucose transmembrane transport	9	1.1465	0.0241633	MAL31, MAL11, HXT2, HXT17, HXT9, MPH2, HXT5, HXT4, HXT7	733	28	5557	2.43681	1	0.547782	32.5718
GOTERM_BP_DIRECT	GO:0006468~protein phosphorylation	27	3.43949	0.0254367	DBF2, IME2, FRK1, KIN3, KNS1, PRR2, IRE1, YPK2, RCK1, SLT2, RIM15, KSS1, SPS1, PSK1, SSK22, IKS1, MRK1, SAK1, KIN82, PKP1, SMK1, SKM1, YPL150W, KIN28, KDX1, FUS3, KSP1	733	134	5557	1.52755	1	0.556636	33.9756
GOTERM_BP_DIRECT	GO:0006631~fatty acid metabolic process	10	1.27389	0.0280647	POX1, DCI1, CAT2, CRC1, FOX2, PPT2, MCT1, YAT1, FRM2, POT1	733	34	5557	2.22976	1	0.583119	36.7865
GOTERM_BP_DIRECT	GO:0046352~disaccharide catabolic process	4	0.509554	0.0334579	MAL11, IMA4, IMA1, IMA5	733	6	5557	5.05412	1	0.639104	42.2073
GOTERM_BP_DIRECT	GO:0007130~synaptonemal complex assembly	6	0.764331	0.0378013	REC8, AMA1, ZIP2, RED1, HOP1, DMC1	733	15	5557	3.03247	1	0.675413	46.2527
GOTERM_BP_DIRECT	GO:0001403~invasive growth in response to glucose limitation	11	1.40127	0.0422534	RIM8, GPG1, DIA2, FIG2, FLO10, RIM21, STE5, STE4, FUS3, TEC1, KSS1	733	42	5557	1.98555	1	0.698985	50.1225
GOTERM_BP_DIRECT	GO:0016310~phosphorylation	38	4.84076	0.0416259	YLR446W, DBF2, DAK2, KIN3, FRK1, IME2, KNS1, PRR2, IRE1, RCK1, YPK2, GUT1, THI21, YHR033W, SLT2, RIM15, THI20, KSS1, SPS1, PSK1, SSK22, IKS1, HXK1, MRK1, MEC1, SAK1, GAL1, THI6, KIN82, PKP1, SMK1, YPL150W, SKM1, KIN28, KDX1, FUS3, PFK26, KSP1	733	212	5557	1.35889	1	0.702166	49.5934
GOTERM_BP_DIRECT	GO:0006826~iron ion transport	5	0.636943	0.045977	FRE7, FRE6, FRE3, FRE4, FRE2	733	11	5557	3.44599	1	0.721541	53.1569
GOTERM_BP_DIRECT	GO:0015677~copper ion import	5	0.636943	0.045977	FRE7, FRE6, FRE3, FRE4, FRE2	733	11	5557	3.44599	1	0.721541	53.1569
GOTERM_BP_DIRECT	GO:0005980~glycogen catabolic process	3	0.382166	0.0474382	SGA1, GDB1, GPH1	733	3	5557	7.58117	1	0.724761	54.2996
GOTERM_BP_DIRECT	GO:0070681~glutaminyl-tRNAGln biosynthesis via transamidation	3	0.382166	0.0474382	HER2, GTF1, PET112	733	3	5557	7.58117	1	0.724761	54.2996
GOTERM_BP_DIRECT	GO:0031684~heterotrimeric G-protein complex cycle	3	0.382166	0.0474382	GPA1, STE4, STE18	733	3	5557	7.58117	1	0.724761	54.2996
GOTERM_BP_DIRECT	GO:0042026~protein refolding	6	0.764331	0.0492091	MDJ1, ECM10, HSP78, SSE2, SSA1, HSP82	733	16	5557	2.84294	1	0.730111	55.6494
GOTERM_BP_DIRECT	GO:0006000~fructose metabolic process	4	0.509554	0.0529137	FBP1, HXK1, PFK26, FBP26	733	7	5557	4.3321	1	0.748522	58.3532
GOTERM_BP_DIRECT	GO:0034220~ion transmembrane transport	7	0.89172	0.0595912	ENA5, YRO2, AQY2, MCH2, MCH5, ESBP6, HSP30	733	22	5557	2.41219	1	0.782784	62.8405
GOTERM_BP_DIRECT	GO:0007126~meiotic nuclear division	10	1.27389	0.0625409	RIM8, BNS1, NDT80, RIM4, GAC1, CIK1, SLZ1, DMC1, RAD50, SPO21	733	39	5557	1.94389	1	0.785496	64.6746
GOTERM_BP_DIRECT	GO:0006979~response to oxidative stress	6	0.764331	0.0624237	GPX1, HMX1, CTA1, CTT1, DCS1, DCS2	733	17	5557	2.67571	1	0.791634	64.6034
GOTERM_BP_DIRECT	GO:0007165~signal transduction	15	1.91083	0.0696212	GPG1, GSP2, SST2, STE4, RLM1, MTH1, BAG7, SNF3, SOG2, COS111, STE2, GPA1, TIP41, STE18, SLT2	733	70	5557	1.62454	1	0.814692	68.7365
GOTERM_BP_DIRECT	GO:0098869~cellular oxidant detoxification	8	1.01911	0.0775004	GPX1, SRX1, CTA1, CTT1, TSA2, PRX1, SCO2, GRX7	733	29	5557	2.09136	1	0.836662	72.7401
GOTERM_BP_DIRECT	GO:0006012~galactose metabolic process	4	0.509554	0.0765742	GAL1, GAL80, GAL3, GAL10	733	8	5557	3.79059	1	0.838699	72.2957
GOTERM_BP_DIRECT	GO:0009229~thiamine diphosphate biosynthetic process	4	0.509554	0.0765742	THI5, THI6, THI21, THI20	733	8	5557	3.79059	1	0.838699	72.2957
GOTERM_BP_DIRECT	GO:0045144~meiotic sister chromatid segregation	4	0.509554	0.0765742	IRC15, SOH1, RDH54, MMS22	733	8	5557	3.79059	1	0.838699	72.2957
GOTERM_BP_DIRECT	GO:0000706~meiotic DNA double-strand break processing	4	0.509554	0.0765742	EXO1, SGS1, SPO11, RAD50	733	8	5557	3.79059	1	0.838699	72.2957
GOTERM_BP_DIRECT	GO:0071805~potassium ion transmembrane transport	5	0.636943	0.0805394	TOK1, PRM6, VHC1, TRK2, TRK1	733	13	5557	2.91584	1	0.842836	74.1516
GOTERM_BP_DIRECT	GO:0042138~meiotic DNA double-strand break formation	5	0.636943	0.0805394	REC102, MEI4, REC104, SPO11, RAD50	733	13	5557	2.91584	1	0.842836	74.1516
GOTERM_BP_DIRECT	GO:0061414~positive regulation of transcription from RNA polymerase II promoter by a nonfermentable carbon source	5	0.636943	0.0805394	SIP4, RGT1, CAT8, TOG1, PPR1	733	13	5557	2.91584	1	0.842836	74.1516
GOTERM_BP_DIRECT	GO:0071361~cellular response to ethanol	3	0.382166	0.0866631	FLO1, ATH1, HSP30	733	4	5557	5.68588	1	0.859245	76.79
GOTERM_BP_DIRECT	GO:0000501~flocculation via cell wall protein-carbohydrate interaction	3	0.382166	0.0866631	FLO1, FLO10, FLO9	733	4	5557	5.68588	1	0.859245	76.79
GOTERM_BP_DIRECT	GO:0000752~agglutination involved in conjugation with cellular fusion	3	0.382166	0.0866631	AGA2, SAG1, AGA1	733	4	5557	5.68588	1	0.859245	76.79
GOTERM_BP_DIRECT	GO:0000017~alpha-glucoside transport	3	0.382166	0.0866631	MAL31, MAL11, MPH2	733	4	5557	5.68588	1	0.859245	76.79
GOTERM_BP_DIRECT	GO:0061410~positive regulation of transcription from RNA polymerase II promoter in response to ethanol	3	0.382166	0.0866631	ZNF1, ADR1, MSN4	733	4	5557	5.68588	1	0.859245	76.79
GOTERM_BP_DIRECT	GO:0006772~thiamine metabolic process	3	0.382166	0.0866631	THI21, THI22, THI20	733	4	5557	5.68588	1	0.859245	76.79
GOTERM_BP_DIRECT	GO:0000200~inactivation of MAPK activity involved in cell wall organization or biogenesis	3	0.382166	0.0866631	PTP2, SDP1, MSG5	733	4	5557	5.68588	1	0.859245	76.79
GOTERM_BP_DIRECT	GO:0015750~pentose transport	3	0.382166	0.0866631	HXT2, HXT4, HXT7	733	4	5557	5.68588	1	0.859245	76.79
	372 genes are not listed in GO TermAnalysis:
ID	Gene Name	Species
NGL3	3'-5' poly(A) RNA exonuclease(NGL3)	Saccharomyces cerevisiae S288C
PCD1	8-oxo-dGTP diphosphatase(PCD1)	Saccharomyces cerevisiae S288C
PEX6	AAA family ATPase peroxin 6(PEX6)	Saccharomyces cerevisiae S288C
PDR10	ATP-binding cassette multidrug transporter PDR10(PDR10)	Saccharomyces cerevisiae S288C
ECM16	ATP-dependent RNA helicase ECM16(ECM16)	Saccharomyces cerevisiae S288C
SUV3	ATP-dependent RNA helicase SUV3(SUV3)	Saccharomyces cerevisiae S288C
MRH4	ATP-dependent RNA helicase(MRH4)	Saccharomyces cerevisiae S288C
ACA1	Aca1p(ACA1)	Saccharomyces cerevisiae S288C
ADD37	Add37p(ADD37)	Saccharomyces cerevisiae S288C
AIM32	Aim32p(AIM32)	Saccharomyces cerevisiae S288C
AIM4	Aim4p(AIM4)	Saccharomyces cerevisiae S288C
ANS1	Ans1p(ANS1)	Saccharomyces cerevisiae S288C
YEL1	Arf family guanine nucleotide exchange factor YEL1(YEL1)	Saccharomyces cerevisiae S288C
ARG81	Arg81p(ARG81)	Saccharomyces cerevisiae S288C
ARP10	Arp10p(ARP10)	Saccharomyces cerevisiae S288C
ASA1	Asa1p(ASA1)	Saccharomyces cerevisiae S288C
ASG7	Asg7p(ASG7)	Saccharomyces cerevisiae S288C
ATG22	Atg22p(ATG22)	Saccharomyces cerevisiae S288C
ATG23	Atg23p(ATG23)	Saccharomyces cerevisiae S288C
ATG29	Atg29p(ATG29)	Saccharomyces cerevisiae S288C
ATG36	Atg36p(ATG36)	Saccharomyces cerevisiae S288C
ATG39	Atg39p(ATG39)	Saccharomyces cerevisiae S288C
AUA1	Aua1p(AUA1)	Saccharomyces cerevisiae S288C
BIT2	Bit2p(BIT2)	Saccharomyces cerevisiae S288C
BOP2	Bop2p(BOP2)	Saccharomyces cerevisiae S288C
BSC4	Bsc4p(BSC4)	Saccharomyces cerevisiae S288C
BSC5	Bsc5p(BSC5)	Saccharomyces cerevisiae S288C
BTN2	Btn2p(BTN2)	Saccharomyces cerevisiae S288C
BUB2	Bub2p(BUB2)	Saccharomyces cerevisiae S288C
BUB3	Bub3p(BUB3)	Saccharomyces cerevisiae S288C
BUD13	Bud13p(BUD13)	Saccharomyces cerevisiae S288C
BUD22	Bud22p(BUD22)	Saccharomyces cerevisiae S288C
BUD8	Bud8p(BUD8)	Saccharomyces cerevisiae S288C
PGS1	CDP-diacylglycerol--glycerol-3-phosphate 3-phosphatidyltransferase(PGS1)	Saccharomyces cerevisiae S288C
CBP4	Cbp4p(CBP4)	Saccharomyces cerevisiae S288C
CHS6	Chs6p(CHS6)	Saccharomyces cerevisiae S288C
CIN1	Cin1p(CIN1)	Saccharomyces cerevisiae S288C
CMR3	Cmr3p(CMR3)	Saccharomyces cerevisiae S288C
CMS1	Cms1p(CMS1)	Saccharomyces cerevisiae S288C
CRF1	Crf1p(CRF1)	Saccharomyces cerevisiae S288C
CTF13	Ctf13p(CTF13)	Saccharomyces cerevisiae S288C
CTO1	Cto1p(CTO1)	Saccharomyces cerevisiae S288C
PIC2	Cu/Pi carrier(PIC2)	Saccharomyces cerevisiae S288C
CUE2	Cue2p(CUE2)	Saccharomyces cerevisiae S288C
CUP2	Cup2p(CUP2)	Saccharomyces cerevisiae S288C
PRP5	DEAD-box RNA helicase PRP5(PRP5)	Saccharomyces cerevisiae S288C
RAD16	DNA repair protein RAD16(RAD16)	Saccharomyces cerevisiae S288C
SRL3	DNA-binding protein SRL3(SRL3)	Saccharomyces cerevisiae S288C
RAD54	DNA-dependent ATPase RAD54(RAD54)	Saccharomyces cerevisiae S288C
RPC34	DNA-directed RNA polymerase III subunit C34(RPC34)	Saccharomyces cerevisiae S288C
MST27	DUP240 family protein MST27(MST27)	Saccharomyces cerevisiae S288C
UIP3	DUP240 family protein UIP3(UIP3)	Saccharomyces cerevisiae S288C
YAR023C	DUP240 family protein(YAR023C)	Saccharomyces cerevisiae S288C
YCR007C	DUP240 family protein(YCR007C)	Saccharomyces cerevisiae S288C
DFG16	Dfg16p(DFG16)	Saccharomyces cerevisiae S288C
DGR1	Dgr1p(DGR1)	Saccharomyces cerevisiae S288C
DGR2	Dgr2p(DGR2)	Saccharomyces cerevisiae S288C
PEX4	E2 ubiquitin-protein ligase peroxin 4(PEX4)	Saccharomyces cerevisiae S288C
IRC20	E3 ubiquitin-protein ligase IRC20(IRC20)	Saccharomyces cerevisiae S288C
GEM1	ERMES complex Ca(2+)-binding regulatory GTPase GEM1(GEM1)	Saccharomyces cerevisiae S288C
EAF6	Eaf6p(EAF6)	Saccharomyces cerevisiae S288C
ECL1	Ecl1p(ECL1)	Saccharomyces cerevisiae S288C
ECM32	Ecm32p(ECM32)	Saccharomyces cerevisiae S288C
EDC2	Edc2p(EDC2)	Saccharomyces cerevisiae S288C
EDS1	Eds1p(EDS1)	Saccharomyces cerevisiae S288C
EGO4	Ego4p(EGO4)	Saccharomyces cerevisiae S288C
EMP46	Emp46p(EMP46)	Saccharomyces cerevisiae S288C
EPO1	Epo1p(EPO1)	Saccharomyces cerevisiae S288C
ESL2	Esl2p(ESL2)	Saccharomyces cerevisiae S288C
EST2	Est2p(EST2)	Saccharomyces cerevisiae S288C
FAT3	Fat3p(FAT3)	Saccharomyces cerevisiae S288C
FMP16	Fmp16p(FMP16)	Saccharomyces cerevisiae S288C
FMP33	Fmp33p(FMP33)	Saccharomyces cerevisiae S288C
FMP40	Fmp40p(FMP40)	Saccharomyces cerevisiae S288C
FUB1	Fub1p(FUB1)	Saccharomyces cerevisiae S288C
FUN19	Fun19p(FUN19)	Saccharomyces cerevisiae S288C
FUS1	Fus1p(FUS1)	Saccharomyces cerevisiae S288C
FUS2	Fus2p(FUS2)	Saccharomyces cerevisiae S288C
FYV12	Fyv12p(FYV12)	Saccharomyces cerevisiae S288C
FYV8	Fyv8p(FYV8)	Saccharomyces cerevisiae S288C
GPI16	GPI-anchor transamidase subunit GPI16(GPI16)	Saccharomyces cerevisiae S288C
RGS2	GTPase-activating protein RGS2(RGS2)	Saccharomyces cerevisiae S288C
GAT4	Gat4p(GAT4)	Saccharomyces cerevisiae S288C
GEP3	Gep3p(GEP3)	Saccharomyces cerevisiae S288C
GIP2	Gip2p(GIP2)	Saccharomyces cerevisiae S288C
GIS3	Gis3p(GIS3)	Saccharomyces cerevisiae S288C
GRE1	Gre1p(GRE1)	Saccharomyces cerevisiae S288C
HAL1	Hal1p(HAL1)	Saccharomyces cerevisiae S288C
HER1	Her1p(HER1)	Saccharomyces cerevisiae S288C
HMS1	Hms1p(HMS1)	Saccharomyces cerevisiae S288C
SSA3	Hsp70 family ATPase SSA3(SSA3)	Saccharomyces cerevisiae S288C
HSV2	Hsv2p(HSV2)	Saccharomyces cerevisiae S288C
HUG1	Hug1p(HUG1)	Saccharomyces cerevisiae S288C
IRC10	Irc10p(IRC10)	Saccharomyces cerevisiae S288C
IRC23	Irc23p(IRC23)	Saccharomyces cerevisiae S288C
IRC8	Irc8p(IRC8)	Saccharomyces cerevisiae S288C
JAC1	J-type chaperone JAC1(JAC1)	Saccharomyces cerevisiae S288C
JIP5	Jip5p(JIP5)	Saccharomyces cerevisiae S288C
KAR5	Kar5p(KAR5)	Saccharomyces cerevisiae S288C
CHA1	L-serine/L-threonine ammonia-lyase CHA1(CHA1)	Saccharomyces cerevisiae S288C
LAM4	Lam4p(LAM4)	Saccharomyces cerevisiae S288C
LCL2	Lcl2p(LCL2)	Saccharomyces cerevisiae S288C
LDB18	Ldb18p(LDB18)	Saccharomyces cerevisiae S288C
LEE1	Lee1p(LEE1)	Saccharomyces cerevisiae S288C
LIF1	Lif1p(LIF1)	Saccharomyces cerevisiae S288C
LST4	Lst4p(LST4)	Saccharomyces cerevisiae S288C
MAM3	Mam3p(MAM3)	Saccharomyces cerevisiae S288C
MBR1	Mbr1p(MBR1)	Saccharomyces cerevisiae S288C
MDM1	Mdm1p(MDM1)	Saccharomyces cerevisiae S288C
MDM31	Mdm31p(MDM31)	Saccharomyces cerevisiae S288C
MDM35	Mdm35p(MDM35)	Saccharomyces cerevisiae S288C
MEF2	Mef2p(MEF2)	Saccharomyces cerevisiae S288C
MET31	Met31p(MET31)	Saccharomyces cerevisiae S288C
MET32	Met32p(MET32)	Saccharomyces cerevisiae S288C
MGA1	Mga1p(MGA1)	Saccharomyces cerevisiae S288C
MGR3	Mgr3p(MGR3)	Saccharomyces cerevisiae S288C
MHO1	Mho1p(MHO1)	Saccharomyces cerevisiae S288C
MIM1	Mim1p(MIM1)	Saccharomyces cerevisiae S288C
MLC2	Mlc2p(MLC2)	Saccharomyces cerevisiae S288C
MMR1	Mmr1p(MMR1)	Saccharomyces cerevisiae S288C
MOH1	Moh1p(MOH1)	Saccharomyces cerevisiae S288C
MON1	Mon1p(MON1)	Saccharomyces cerevisiae S288C
MPM1	Mpm1p(MPM1)	Saccharomyces cerevisiae S288C
MPO1	Mpo1p(MPO1)	Saccharomyces cerevisiae S288C
MPP6	Mpp6p(MPP6)	Saccharomyces cerevisiae S288C
MPT5	Mpt5p(MPT5)	Saccharomyces cerevisiae S288C
MRL1	Mrl1p(MRL1)	Saccharomyces cerevisiae S288C
MRN1	Mrn1p(MRN1)	Saccharomyces cerevisiae S288C
MRX11	Mrx11p(MRX11)	Saccharomyces cerevisiae S288C
MRX1	Mrx1p(MRX1)	Saccharomyces cerevisiae S288C
MRX4	Mrx4p(MRX4)	Saccharomyces cerevisiae S288C
MRX9	Mrx9p(MRX9)	Saccharomyces cerevisiae S288C
MTC2	Mtc2p(MTC2)	Saccharomyces cerevisiae S288C
HST3	NAD-dependent histone deacetylase HST3(HST3)	Saccharomyces cerevisiae S288C
YKL151C	NADHX dehydratase(YKL151C)	Saccharomyces cerevisiae S288C
DCN1	NEDD8 ligase DCN1(DCN1)	Saccharomyces cerevisiae S288C
NAB6	Nab6p(NAB6)	Saccharomyces cerevisiae S288C
NBL1	Nbl1p(NBL1)	Saccharomyces cerevisiae S288C
NDL1	Ndl1p(NDL1)	Saccharomyces cerevisiae S288C
NEJ1	Nej1p(NEJ1)	Saccharomyces cerevisiae S288C
NEL1	Nel1p(NEL1)	Saccharomyces cerevisiae S288C
NGR1	Ngr1p(NGR1)	Saccharomyces cerevisiae S288C
NIP100	Nip100p(NIP100)	Saccharomyces cerevisiae S288C
OAF3	Oaf3p(OAF3)	Saccharomyces cerevisiae S288C
OPY2	Opy2p(OPY2)	Saccharomyces cerevisiae S288C
PAI3	Pai3p(PAI3)	Saccharomyces cerevisiae S288C
PBI1	Pbi1p(PBI1)	Saccharomyces cerevisiae S288C
PBP2	Pbp2p(PBP2)	Saccharomyces cerevisiae S288C
PBP4	Pbp4p(PBP4)	Saccharomyces cerevisiae S288C
PDR8	Pdr8p(PDR8)	Saccharomyces cerevisiae S288C
PES4	Pes4p(PES4)	Saccharomyces cerevisiae S288C
PET10	Pet10p(PET10)	Saccharomyces cerevisiae S288C
PET111	Pet111p(PET111)	Saccharomyces cerevisiae S288C
PET130	Pet130p(PET130)	Saccharomyces cerevisiae S288C
PET309	Pet309p(PET309)	Saccharomyces cerevisiae S288C
PEX27	Pex27p(PEX27)	Saccharomyces cerevisiae S288C
PEX8	Pex8p(PEX8)	Saccharomyces cerevisiae S288C
PHO80	Pho80p(PHO80)	Saccharomyces cerevisiae S288C
PIN2	Pin2p(PIN2)	Saccharomyces cerevisiae S288C
PNT1	Pnt1p(PNT1)	Saccharomyces cerevisiae S288C
POG1	Pog1p(POG1)	Saccharomyces cerevisiae S288C
PSO2	Pso2p(PSO2)	Saccharomyces cerevisiae S288C
PTH4	Pth4p(PTH4)	Saccharomyces cerevisiae S288C
PTR2	Ptr2p(PTR2)	Saccharomyces cerevisiae S288C
ESF2	RNA-binding ATPase activator ESF2(ESF2)	Saccharomyces cerevisiae S288C
MSB3	Rab GTPase-activating protein MSB3(MSB3)	Saccharomyces cerevisiae S288C
MSB4	Rab GTPase-activating protein MSB4(MSB4)	Saccharomyces cerevisiae S288C
YPT52	Rab family GTPase YPT52(YPT52)	Saccharomyces cerevisiae S288C
RAD33	Rad33p(RAD33)	Saccharomyces cerevisiae S288C
RAX2	Rax2p(RAX2)	Saccharomyces cerevisiae S288C
RCH1	Rch1p(RCH1)	Saccharomyces cerevisiae S288C
RCN2	Rcn2p(RCN2)	Saccharomyces cerevisiae S288C
RDR1	Rdr1p(RDR1)	Saccharomyces cerevisiae S288C
REE1	Ree1p(REE1)	Saccharomyces cerevisiae S288C
RFX1	Rfx1p(RFX1)	Saccharomyces cerevisiae S288C
RGC1	Rgc1p(RGC1)	Saccharomyces cerevisiae S288C
RGI1	Rgi1p(RGI1)	Saccharomyces cerevisiae S288C
ROM1	Rho family guanine nucleotide exchange factor ROM1(ROM1)	Saccharomyces cerevisiae S288C
RIF2	Rif2p(RIF2)	Saccharomyces cerevisiae S288C
RMP1	Rmp1p(RMP1)	Saccharomyces cerevisiae S288C
RNH203	Rnh203p(RNH203)	Saccharomyces cerevisiae S288C
RNP1	Rnp1p(RNP1)	Saccharomyces cerevisiae S288C
RRN7	Rrn7p(RRN7)	Saccharomyces cerevisiae S288C
RRT13	Rrt13p(RRT13)	Saccharomyces cerevisiae S288C
RRT15	Rrt15p(RRT15)	Saccharomyces cerevisiae S288C
RRT6	Rrt6p(RRT6)	Saccharomyces cerevisiae S288C
RSA1	Rsa1p(RSA1)	Saccharomyces cerevisiae S288C
RSF1	Rsf1p(RSF1)	Saccharomyces cerevisiae S288C
RTC3	Rtc3p(RTC3)	Saccharomyces cerevisiae S288C
RTN2	Rtn2p(RTN2)	Saccharomyces cerevisiae S288C
RUP1	Rup1p(RUP1)	Saccharomyces cerevisiae S288C
MTQ1	S-adenosylmethionine-dependent methyltransferase(MTQ1)	Saccharomyces cerevisiae S288C
YNL092W	S-adenosylmethionine-dependent methyltransferase(YNL092W)	Saccharomyces cerevisiae S288C
MHT1	S-adenosylmethionine-homocysteine S-methyltransferase MHT1(MHT1)	Saccharomyces cerevisiae S288C
DAS1	SCF ubiquitin ligase complex subunit DAS1(DAS1)	Saccharomyces cerevisiae S288C
SNC1	SNAP receptor SNC1(SNC1)	Saccharomyces cerevisiae S288C
ULP2	SUMO protease ULP2(ULP2)	Saccharomyces cerevisiae S288C
SLX8	SUMO-targeted ubiquitin ligase complex subunit SLX8(SLX8)	Saccharomyces cerevisiae S288C
SDD1	Sdd1p(SDD1)	Saccharomyces cerevisiae S288C
SDS24	Sds24p(SDS24)	Saccharomyces cerevisiae S288C
SEG2	Seg2p(SEG2)	Saccharomyces cerevisiae S288C
SET4	Set4p(SET4)	Saccharomyces cerevisiae S288C
SFI1	Sfi1p(SFI1)	Saccharomyces cerevisiae S288C
SFT1	Sft1p(SFT1)	Saccharomyces cerevisiae S288C
SHG1	Shg1p(SHG1)	Saccharomyces cerevisiae S288C
SIA1	Sia1p(SIA1)	Saccharomyces cerevisiae S288C
SIP18	Sip18p(SIP18)	Saccharomyces cerevisiae S288C
SIP5	Sip5p(SIP5)	Saccharomyces cerevisiae S288C
SKT5	Skt5p(SKT5)	Saccharomyces cerevisiae S288C
KRE29	Smc5-Smc6 complex subunit KRE29(KRE29)	Saccharomyces cerevisiae S288C
NSE5	Smc5-Smc6 complex subunit NSE5(NSE5)	Saccharomyces cerevisiae S288C
SOM1	Som1p(SOM1)	Saccharomyces cerevisiae S288C
SPG1	Spg1p(SPG1)	Saccharomyces cerevisiae S288C
SPG4	Spg4p(SPG4)	Saccharomyces cerevisiae S288C
SPG5	Spg5p(SPG5)	Saccharomyces cerevisiae S288C
SPP2	Spp2p(SPP2)	Saccharomyces cerevisiae S288C
SPR2	Spr2p(SPR2)	Saccharomyces cerevisiae S288C
SRD1	Srd1p(SRD1)	Saccharomyces cerevisiae S288C
SSP120	Ssp120p(SSP120)	Saccharomyces cerevisiae S288C
STB2	Stb2p(STB2)	Saccharomyces cerevisiae S288C
SUE1	Sue1p(SUE1)	Saccharomyces cerevisiae S288C
SWM2	Swm2p(SWM2)	Saccharomyces cerevisiae S288C
SYF2	Syf2p(SYF2)	Saccharomyces cerevisiae S288C
SSL2	TFIIH/NER complex ATPase/helicase subunit SSL2(SSL2)	Saccharomyces cerevisiae S288C
TAH11	Tah11p(TAH11)	Saccharomyces cerevisiae S288C
TAH1	Tah1p(TAH1)	Saccharomyces cerevisiae S288C
TDA6	Tda6p(TDA6)	Saccharomyces cerevisiae S288C
TFS1	Tfs1p(TFS1)	Saccharomyces cerevisiae S288C
TLG2	Tlg2p(TLG2)	Saccharomyces cerevisiae S288C
TMA10	Tma10p(TMA10)	Saccharomyces cerevisiae S288C
TMA22	Tma22p(TMA22)	Saccharomyces cerevisiae S288C
TMT1	Tmt1p(TMT1)	Saccharomyces cerevisiae S288C
TOS2	Tos2p(TOS2)	Saccharomyces cerevisiae S288C
TOS8	Tos8p(TOS8)	Saccharomyces cerevisiae S288C
BUD31	U2 snRNP complex subunit BUD31(BUD31)	Saccharomyces cerevisiae S288C
MSL1	U2 snRNP complex subunit MSL1(MSL1)	Saccharomyces cerevisiae S288C
DIB1	U4/U6-U5 snRNP complex subunit DIB1(DIB1)	Saccharomyces cerevisiae S288C
LIN1	U5 snRNP complex subunit LIN1(LIN1)	Saccharomyces cerevisiae S288C
UCC1	Ucc1p(UCC1)	Saccharomyces cerevisiae S288C
UIP4	Uip4p(UIP4)	Saccharomyces cerevisiae S288C
UIP5	Uip5p(UIP5)	Saccharomyces cerevisiae S288C
ULI1	Uli1p(ULI1)	Saccharomyces cerevisiae S288C
UPS2	Ups2p(UPS2)	Saccharomyces cerevisiae S288C
USV1	Usv1p(USV1)	Saccharomyces cerevisiae S288C
VAM7	Vam7p(VAM7)	Saccharomyces cerevisiae S288C
VPS64	Vps64p(VPS64)	Saccharomyces cerevisiae S288C
YLL067C	Y' element ATP-dependent helicase(YLL067C)	Saccharomyces cerevisiae S288C
YAP1801	Yap1801p(YAP1801)	Saccharomyces cerevisiae S288C
YAP6	Yap6p(YAP6)	Saccharomyces cerevisiae S288C
YFT2	Yft2p(YFT2)	Saccharomyces cerevisiae S288C
YGP1	Ygp1p(YGP1)	Saccharomyces cerevisiae S288C
YPS5	Yps5p(YPS5)	Saccharomyces cerevisiae S288C
YRB2	Yrb2p(YRB2)	Saccharomyces cerevisiae S288C
YRM1	Yrm1p(YRM1)	Saccharomyces cerevisiae S288C
ACH1	acetyl-CoA hydrolase(ACH1)	Saccharomyces cerevisiae S288C
AYT1	acetyltransferase(AYT1)	Saccharomyces cerevisiae S288C
YJL218W	acetyltransferase(YJL218W)	Saccharomyces cerevisiae S288C
APT2	adenine phosphoribosyltransferase APT2(APT2)	Saccharomyces cerevisiae S288C
BIO3	adenosylmethionine-8-amino-7-oxononanoate transaminase(BIO3)	Saccharomyces cerevisiae S288C
ALT1	alanine transaminase ALT1(ALT1)	Saccharomyces cerevisiae S288C
ATF1	alcohol O-acetyltransferase(ATF1)	Saccharomyces cerevisiae S288C
DAL1	allantoinase(DAL1)	Saccharomyces cerevisiae S288C
APC2	anaphase promoting complex subunit 2(APC2)	Saccharomyces cerevisiae S288C
APC9	anaphase promoting complex subunit 9(APC9)	Saccharomyces cerevisiae S288C
MSR1	arginine--tRNA ligase MSR1(MSR1)	Saccharomyces cerevisiae S288C
AAP1	arginine/alanine aminopeptidase(AAP1)	Saccharomyces cerevisiae S288C
ATG11	autophagy protein ATG11(ATG11)	Saccharomyces cerevisiae S288C
VPS30	beclin 1(VPS30)	Saccharomyces cerevisiae S288C
APA2	bifunctional AP-4-A phosphorylase/ADP sulfurylase(APA2)	Saccharomyces cerevisiae S288C
LAP2	bifunctional aminopeptidase/epoxide hydrolase(LAP2)	Saccharomyces cerevisiae S288C
BIO2	biotin synthase(BIO2)	Saccharomyces cerevisiae S288C
PPE1	carboxylesterase-mitochondrial 37S ribosomal protein YmS2(PPE1)	Saccharomyces cerevisiae S288C
CIT3	citrate (Si)-synthase CIT3(CIT3)	Saccharomyces cerevisiae S288C
PTI1	cleavage polyadenylation factor subunit PTI1(PTI1)	Saccharomyces cerevisiae S288C
CLN2	cyclin CLN2(CLN2)	Saccharomyces cerevisiae S288C
SSN8	cyclin-dependent protein serine/threonine kinase regulator SSN8(SSN8)	Saccharomyces cerevisiae S288C
BIO4	dethiobiotin synthase(BIO4)	Saccharomyces cerevisiae S288C
SRT1	ditrans,polycis-polyprenyl diphosphate synthase(SRT1)	Saccharomyces cerevisiae S288C
DYN1	dynein heavy chain(DYN1)	Saccharomyces cerevisiae S288C
PAC11	dynein intermediate chain(PAC11)	Saccharomyces cerevisiae S288C
ELA1	elongin A(ELA1)	Saccharomyces cerevisiae S288C
SLX1	endonuclease(SLX1)	Saccharomyces cerevisiae S288C
ENT2	epsin(ENT2)	Saccharomyces cerevisiae S288C
SYM1	ethanol metabolism protein(SYM1)	Saccharomyces cerevisiae S288C
FLC1	flavin adenine dinucleotide transporter(FLC1)	Saccharomyces cerevisiae S288C
YDR170W-A	gag protein(YDR170W-A)	Saccharomyces cerevisiae S288C
YGR109W-A	gag protein(YGR109W-A)	Saccharomyces cerevisiae S288C
GCG1	gamma-glutamylcyclotransferase(GCG1)	Saccharomyces cerevisiae S288C
FYV10	glucose-induced degradation complex subunit FYV10(FYV10)	Saccharomyces cerevisiae S288C
GID8	glucose-induced degradation complex subunit GID8(GID8)	Saccharomyces cerevisiae S288C
DUG3	glutamine amidotransferase subunit DUG3(DUG3)	Saccharomyces cerevisiae S288C
GTT2	glutathione transferase GTT2(GTT2)	Saccharomyces cerevisiae S288C
HSP33	glutathione-independent methylglyoxalase family protein(HSP33)	Saccharomyces cerevisiae S288C
GDE1	glycerophosphocholine phosphodiesterase(GDE1)	Saccharomyces cerevisiae S288C
MUK1	guanine nucleotide exchange factor MUK1(MUK1)	Saccharomyces cerevisiae S288C
HSP42	heat shock protein HSP42(HSP42)	Saccharomyces cerevisiae S288C
HAT1	histone acetyltransferase catalytic subunit HAT1(HAT1)	Saccharomyces cerevisiae S288C
HPA2	histone acetyltransferase(HPA2)	Saccharomyces cerevisiae S288C
HOS3	histone deacetylase(HOS3)	Saccharomyces cerevisiae S288C
LYS5	holo-[acyl-carrier-protein] synthase(LYS5)	Saccharomyces cerevisiae S288C
HMLALPHA2	homeodomain mating type protein alpha2(HMLALPHA2)	Saccharomyces cerevisiae S288C
IAH1	isoamyl acetate-hydrolyzing esterase(IAH1)	Saccharomyces cerevisiae S288C
ISM1	isoleucine--tRNA ligase ISM1(ISM1)	Saccharomyces cerevisiae S288C
ABD1	mRNA (guanine-N7)-methyltransferase(ABD1)	Saccharomyces cerevisiae S288C
PHO92	mRNA-binding phosphate metabolism regulator(PHO92)	Saccharomyces cerevisiae S288C
DAL7	malate synthase DAL7(DAL7)	Saccharomyces cerevisiae S288C
KTR2	mannosyltransferase KTR2(KTR2)	Saccharomyces cerevisiae S288C
YBR284W	metallo-dependent hydrolase superfamily protein(YBR284W)	Saccharomyces cerevisiae S288C
RSM22	mitochondrial 37S ribosomal protein RSM22(RSM22)	Saccharomyces cerevisiae S288C
YML6	mitochondrial 54S ribosomal protein YmL6(YML6)	Saccharomyces cerevisiae S288C
MPC3	mitochondrial pyruvate carrier(MPC3)	Saccharomyces cerevisiae S288C
MYO4	myosin 4(MYO4)	Saccharomyces cerevisiae S288C
PIP2	oleate-activated transcription factor PIP2(PIP2)	Saccharomyces cerevisiae S288C
URA10	orotate phosphoribosyltransferase URA10(URA10)	Saccharomyces cerevisiae S288C
HES1	oxysterol-binding protein related protein HES1(HES1)	Saccharomyces cerevisiae S288C
RRD2	peptidylprolyl isomerase RRD2(RRD2)	Saccharomyces cerevisiae S288C
CPR8	peptidylprolyl isomerase family protein CPR8(CPR8)	Saccharomyces cerevisiae S288C
PRM10	pheromone-regulated protein PRM10(PRM10)	Saccharomyces cerevisiae S288C
PRM3	pheromone-regulated protein PRM3(PRM3)	Saccharomyces cerevisiae S288C
PRM5	pheromone-regulated protein PRM5(PRM5)	Saccharomyces cerevisiae S288C
PRM7	pheromone-regulated protein PRM7(PRM7)	Saccharomyces cerevisiae S288C
APP1	phosphatidate phosphatase APP1(APP1)	Saccharomyces cerevisiae S288C
SPT14	phosphatidylinositol N-acetylglucosaminyltransferase SPT14(SPT14)	Saccharomyces cerevisiae S288C
PSD2	phosphatidylserine decarboxylase 2(PSD2)	Saccharomyces cerevisiae S288C
PCK1	phosphoenolpyruvate carboxykinase PCK1(PCK1)	Saccharomyces cerevisiae S288C
ERR1	phosphopyruvate hydratase ERR1(ERR1)	Saccharomyces cerevisiae S288C
CTL1	polynucleotide 5'-phosphatase(CTL1)	Saccharomyces cerevisiae S288C
PFD1	prefolding complex chaperone subunit(PFD1)	Saccharomyces cerevisiae S288C
SHH3	protein SHH3(SHH3)	Saccharomyces cerevisiae S288C
HSL7	protein arginine N-methyltransferase(HSL7)	Saccharomyces cerevisiae S288C
CRS5	pseudo(CRS5)	Saccharomyces cerevisiae S288C
FLO8	pseudo(FLO8)	Saccharomyces cerevisiae S288C
PUS2	pseudouridine synthase PUS2(PUS2)	Saccharomyces cerevisiae S288C
PUS5	pseudouridine synthase PUS5(PUS5)	Saccharomyces cerevisiae S288C
YMR087W	putative ADP-ribose 1''-phosphate phosphatase(YMR087W)	Saccharomyces cerevisiae S288C
DBP1	putative DEAD-box ATP-dependent RNA helicase DBP1(DBP1)	Saccharomyces cerevisiae S288C
SRO77	putative Rab GTPase-binding protein SRO77(SRO77)	Saccharomyces cerevisiae S288C
YMR084W	putative glutamine--fructose-6-phosphate transaminase(YMR084W)	Saccharomyces cerevisiae S288C
GRS2	putative glycine--tRNA ligase(GRS2)	Saccharomyces cerevisiae S288C
LPL1	putative hydrolase(LPL1)	Saccharomyces cerevisiae S288C
YPR196W	putative maltose-responsive transcription factor(YPR196W)	Saccharomyces cerevisiae S288C
KTR5	putative mannosyltransferase(KTR5)	Saccharomyces cerevisiae S288C
YIL108W	putative metalloendopeptidase(YIL108W)	Saccharomyces cerevisiae S288C
AKR2	putative palmitoyltransferase AKR2(AKR2)	Saccharomyces cerevisiae S288C
YMR114C	putative peptide hydrolase(YMR114C)	Saccharomyces cerevisiae S288C
YJR141W	putative polyadenylation protein(YJR141W)	Saccharomyces cerevisiae S288C
RMA1	putative tetrahydrofolate synthase(RMA1)	Saccharomyces cerevisiae S288C
UBP5	putative ubiquitin-specific protease UBP5(UBP5)	Saccharomyces cerevisiae S288C
RNY1	ribonuclease T2(RNY1)	Saccharomyces cerevisiae S288C
PPZ1	salt homeostasis regulator(PPZ1)	Saccharomyces cerevisiae S288C
ESP1	separase(ESP1)	Saccharomyces cerevisiae S288C
SPR28	septin SPR28(SPR28)	Saccharomyces cerevisiae S288C
YSR3	sphinganine kinase YSR3(YSR3)	Saccharomyces cerevisiae S288C
YEH1	sterol esterase(YEH1)	Saccharomyces cerevisiae S288C
ARV1	sterol homeostasis protein ARV1(ARV1)	Saccharomyces cerevisiae S288C
PRY2	sterol-binding protein(PRY2)	Saccharomyces cerevisiae S288C
SAY1	steryl deacetylase(SAY1)	Saccharomyces cerevisiae S288C
SLM3	tRNA-5-taurinomethyluridine 2-sulfurtransferase(SLM3)	Saccharomyces cerevisiae S288C
RDL1	thiosulfate sulfurtransferase RDL1(RDL1)	Saccharomyces cerevisiae S288C
HAP4	transcription factor HAP4(HAP4)	Saccharomyces cerevisiae S288C
HMLALPHA1	transcriptional co-activator mating type protein alpha(HMLALPHA1)	Saccharomyces cerevisiae S288C
NRG1	transcriptional regulator NRG1(NRG1)	Saccharomyces cerevisiae S288C
HEF3	translation elongation factor EF-3(HEF3)	Saccharomyces cerevisiae S288C
TSL1	trehalose 6-phosphate synthase/phosphatase complex subunit(TSL1)	Saccharomyces cerevisiae S288C
ATG15	triglyceride lipase ATG15(ATG15)	Saccharomyces cerevisiae S288C
LPX1	triglyceride lipase(LPX1)	Saccharomyces cerevisiae S288C
TPM2	tropomyosin TPM2(TPM2)	Saccharomyces cerevisiae S288C
KIP3	tubulin-dependent ATPase KIP3(KIP3)	Saccharomyces cerevisiae S288C
PPS1	tyrosine/serine/threonine protein phosphatase PPS1(PPS1)	Saccharomyces cerevisiae S288C
MET30	ubiquitin-binding SDF ubiquitin ligase complex subunit MET30(MET30)	Saccharomyces cerevisiae S288C
ATG8	ubiquitin-like protein ATG8(ATG8)	Saccharomyces cerevisiae S288C
BUL2	ubiquitin-ubiquitin ligase BUL2(BUL2)	Saccharomyces cerevisiae S288C
	KEGG PATHWAY
Category	Term	Count	%	PValue	Genes	List Total	Pop Hits	Pop Total	Fold Enrichment	Bonferroni	Benjamini	FDR
KEGG_PATHWAY	sce00500:Starch and sucrose metabolism	20	2.54777	1.96415e-09	MAL32, YLR446W, SPR1, SGA1, GSY1, IMA4, NTH1, IMA1, ATH1, IMA5, GSC2, HXK1, GPH1, GLC3, TSL1, PRM15, GDB1, EXG2, YHL012W, FKS3	230	40	2194	4.76957	1.72845e-07	1.72845e-07	2.12748e-06
KEGG_PATHWAY	sce04011:MAPK signaling pathway - yeast	19	2.42038	1.34628e-06	MFA2, MFA1, STE5, SSK22, GSC2, FAR1, RLM1, WSC2, CTT1, WSC3, MSN4, STE2, FUS1, STE18, SLT2, FUS3, MSG5, TEC1, KSS1	230	51	2194	3.55379	0.000118465	5.92344e-05	0.00145822
KEGG_PATHWAY	sce00052:Galactose metabolism	11	1.40127	6.63153e-05	GAL1, YLR446W, MAL32, IMA4, PRM15, IMA1, GAL3, YHL012W, IMA5, HXK1, GAL10	230	24	2194	4.3721	0.00581894	0.00194342	0.0718065
KEGG_PATHWAY	sce04113:Meiosis - yeast	28	3.56688	0.000137689	HXT2, APC2, SPO12, IME2, SPO11, RAD24, SNF3, HXT17, PPZ1, TAH11, RED1, HXT9, HOP1, RIM15, HXT5, HXT4, HXT7, CLN2, NDT80, SPS1, MEC1, ESP1, REC8, AMA1, MSN4, APC9, HMLALPHA2, DMC1	230	126	2194	2.11981	0.0120444	0.00302479	0.149039
KEGG_PATHWAY	sce01200:Carbon metabolism	24	3.05732	0.0010932	ICL1, YLR446W, DAK2, ALT1, FBP1, IDP2, SHH3, HXK1, DAL7, TKL2, ERR1, PCK1, ICL2, IRC15, CTA1, CTT1, CHA1, CIT3, FDH1, NQM1, YJL045W, GND2, SDH1, SOL4	230	114	2194	2.00824	0.091767	0.0159144	1.17777
KEGG_PATHWAY	sce00520:Amino sugar and nucleotide sugar metabolism	11	1.40127	0.00102313	GAL1, YLR446W, CDA2, GFA1, PRM15, MCR1, GAL3, YHL012W, HXK1, CHS3, GAL10	230	32	2194	3.27908	0.0861437	0.0178551	1.10266
KEGG_PATHWAY	sce00730:Thiamine metabolism	5	0.636943	0.0146183	THI5, THI6, THI4, THI21, THI20	230	10	2194	4.76957	0.726349	0.134103	14.7437
KEGG_PATHWAY	sce00630:Glyoxylate and dicarboxylate metabolism	8	1.01911	0.014265	ICL1, IRC15, CTA1, CTT1, CIT3, FDH1, DAL7, ICL2	230	26	2194	2.93512	0.71758	0.146189	14.412
KEGG_PATHWAY	sce04146:Peroxisome	10	1.27389	0.0136363	PXA2, POX1, CTA1, CAT2, CTT1, PEX6, SYM1, IDP2, YAT1, POT1	230	38	2194	2.5103	0.701281	0.158532	13.8189
KEGG_PATHWAY	sce04931:Insulin resistance	5	0.636943	0.0291468	GSY1, GFA1, PPZ1, RRD2, GPH1	230	12	2194	3.97464	0.925952	0.229183	27.414
KEGG_PATHWAY	sce00650:Butanoate metabolism	5	0.636943	0.0387412	AAD10, AAD3, AAD14, AAD4, GAD1	230	13	2194	3.6689	0.969101	0.25155	34.8171
KEGG_PATHWAY	sce01100:Metabolic pathways	85	10.828	0.0364431	YPR127W, IMA4, IMA1, ATH1, CYC7, IMA5, PNC1, TSL1, APT2, HER2, MNL2, CIT3, GUT1, QCR2, FDH1, ATP7, SDH1, SOL4, MAL32, ICL1, HST3, RNR3, NTH1, FBP1, PSD2, HXK1, GLC3, ERR1, XYL2, ICL2, THI5, GAL1, THI6, GCY1, PRM15, GDB1, RPC34, YHL012W, BAT2, LAP2, YLR446W, THI4, GDH2, PGS1, DAK2, SPT14, SHH3, ATG15, GAL3, IDP2, TKL2, GAL10, GDH3, POT1, ALD2, POX1, IRC15, ALD3, ADH2, BIO2, NQM1, YHR033W, THI21, B…	230	685	2194	1.18369	0.961875	0.256948	33.1092
KEGG_PATHWAY	sce00051:Fructose and mannose metabolism	6	0.764331	0.0598986	YLR446W, FBP1, HXK1, YNR073C, PFK26, FBP26	230	21	2194	2.72547	0.995641	0.341716	48.78
KEGG_PATHWAY	sce00010:Glycolysis / Gluconeogenesis	11	1.40127	0.0734843	YLR446W, ALD2, IRC15, ALD3, ADH2, PRM15, FBP1, HXK1, GAL10, ERR1, PCK1	230	58	2194	1.80915	0.998789	0.381064	56.2515
	633 genes are not listed in KEGG Pathway
