# Supplementary material for: Doxorubicin induces an extensive transcriptional and metabolic rewiring in yeast cells
Source: Sci Rep. 2018 Sep 12;8:13672. doi: 10.1038/s41598-018-31939-9 (PMC6135803; doi:10.1038/s41598-018-31939-9)
Supplement: Supplementary file 7 — Supplementary Dataset 6 [file 41598_2018_31939_MOESM7_ESM.xlsx]

## Sheet: Sayfa1
M1	17 nodes 48 edges		up/down		GO Term	Count	Genes	Benjamini					Number of nodes	Number of edges	MCODE score
	GIP2	YER054C	up		GO:0006333~chromatin assembly or disassembly	5	HHT1, HTA2, HTA1, HTB2, HTB1	1.04087e-05				M1	17	48	6
	HEK2	YBL032W	down		GO:0006334~nucleosome assembly	3	HHT1, HTB2, HTB1	0.0340449				M2	4	6	4
	HHT1	YBR010W	down		GO:0006281~DNA repair	4	LYS20, HTA2, HTA1, NHP6A	0.336873				M3	7	11	3.667
	HTA1	YDR225W	down		GO:0019878~lysine biosynthetic process via aminoadipic acid	2	LYS20, LYS21	0.422064				M4	7	11	3.667
	HTA2	YBL003C	down		GO:0009085~lysine biosynthetic process	2	LYS20, LYS21	0.422064				M5	9	14	3.5
	HTB1	YDR224C	down		GO:0019752~carboxylic acid metabolic process	2	LYS20, LYS21	0.382786				M6	13	19	3.167
	HTB2	YBL002W	down		KEGG Pathway	Count	Genes	Benjamini				M7	5	6	3
	IOC4	YMR044W	down		sce00620:Pyruvate metabolism	3	MAE1, LYS20, LYS21	0.0600814				M8	6	7	2.8
	LYS20	YDL182W	down		sce00300:Lysine biosynthesis	2	LYS20, LYS21	0.205952				M9	34	41	2.485
	LYS21	YDL131W	down		sce01230:Biosynthesis of amino acids	3	LYS20, LYS21, SAM1	0.174693
	MAE1	YKL029C	down		sce01210:2-Oxocarboxylic acid metabolism	2	LYS20, LYS21	0.286872
	NHP6A	YPR052C	down		TF	% in Yeastract	Target ORF/Genes	p-value
	PPH3	YDR075W	down		Fkh2p	0.0049	HTB2 HTA2 HEK2 HHT1 LYS21 LYS20 HTB1 HTA1 SAM1 NHP6a	0.00209518
	RPC34	YNR003C	up
	SAM1	YLR180W	down
	SNF1	YDR477W	down
	TAF6	YGL112C	down
M2	4 nodes 6 edges		up/down		GO Term	Count	Genes	Benjamini
	FYV10	YIL097W	up		GO:0045721~negative regulation of gluconeogenesis	3	FYV10, GID8, RMD5	2.33198e-05
	GID8	YMR135C	up		GO:0043161~proteasome-mediated ubiquitin-dependent protein catabolic process	3	FYV10, GID8, RMD5	0.000330327
	MOH1	YBL049W	up		GO:0042787~protein ubiquitination involved in ubiquitin-dependent protein catabolic process	2	FYV10, RMD5	0.0359374
	RMD5	YDR255C	up		TF	% in Yeastract	Target ORF/Genes	p-value
					Met32p	0.0036	MOH1 GID8	0.00171951
					Nrg1p	0.0028	FYV10 GID8	0.00385112
					Spt23p	0.0016	MOH1 RMD5 FYV10	0.00430284
					Ert1p	0.0044	GID8	0.00589972
					Yap6p	0.002	FYV10 GID8	0.00917375
M3	7 nodes 11 edges				GO Term	Count	Genes	Benjamini
	FLC2	YAL053W	up		GO:0007266~Rho protein signal transduction	2	WSC2, WSC3	0.187835
	FMP45	YDL222C	up		GO:0055085~transmembrane transport	3	TPO1, HXT1, FLC2	0.246878
	HXT1	YHR094C	down		GO:0009408~response to heat	2	WSC2, WSC3	0.196079
	TPO1	YLL028W	down		GO:0071555~cell wall organization	2	WSC2, WSC3	0.505394
	WSC2	YNL283C	up		KEGG Pathway	Count	Genes	Benjamini
	WSC3	YOL105C	up		sce04011:MAPK signaling pathway - yeast	2	WSC2, WSC3	0.0898085
	YBL029C-A	YBL029C-A	up		TF	% in Yeastract	Target ORF/Genes	p-value
					Sko1p	0.43%	YBL029C-A FMP45 HXT1 WSC3	0.000611007
					Tbf1p	0.59%	FLC2 YBL029C-A HXT1	0.00073693
					Hap3p	0.65%	TPO1 WSC3	0.00240569
					Fkh2p	0.25%	FLC2 YBL029C-A HXT1 TPO1 WSC2	0.00287824
					Hot1p	0.98%	HXT1	0.00405794
					Sok2p	0.22%	FLC2 YBL029C-A HXT1 TPO1 WSC2	0.00510003
					Yap6p	0.31%	YBL029C-A HXT1 WSC2	0.00864561
M4	7 nodes 11 edges				GO Term	Count	Genes	Benjamini
	HSP30	YCR021C	up		GO:0055085~transmembrane transport	3	TPO2, ITR1, HXT5	0.442471
	HXT5	YHR096C	up		GO:1904659~glucose transmembrane transport	2	ITR1, HXT5	0.349183
	INA1	Unknown	down		GO:0006810~transport	4	TPO2, MUP1, ITR1, HXT5	0.254219
	ITR1	YDR497C	down		GO:0046323~glucose import	2	ITR1, HXT5	0.205582
	MUP1	YGR055W	down		GO:0015992~proton transport	2	ITR1, HXT5	0.373983
	PPZ1	YML016C	up		KEGG Pathway	Count	Genes	Benjamini
	TPO2	YGR138C	up		sce04113:Meiosis - yeast	2	PPZ1, HXT5	0.162583
					TF	% in Yeastract	Target ORF/Genes	p-value
					Spt23p	0.33%	HSP30 MUP1 TPO2 HXT5 INA1 PPZ1	7.198e-05
					Sko1p	0.32%	HSP30 TPO2 HXT5	0.00713484
					Yap6p	0.31%	HSP30 TPO2 INA1	0.00864561
M5	9 nodes 14 edges				GO Term	Count	Genes	Benjamini
	ACS2	YLR153C	down		GO:0000050~urea cycle	2	CPA2, URA2	0.249875
	AIM4	YBR194W	up		GO:0006207~'de novo' pyrimidine nucleobase biosynthetic process	2	CPA2, URA2	0.194019
	CPA2	YJR109C	down		GO:0006526~arginine biosynthetic process	2	CPA2, URA2	0.1612
	LYS12	YIL094C	down		GO:0006807~nitrogen compound metabolic process	2	CPA2, URA2	0.144301
	PFK2	YMR205C	down		GO:0008152~metabolic process	3	PFK2, ACS2, URA2	0.301357
	PMP1	YCR024C-A	down		KEGG Pathway	Count	Genes	Benjamini
	PSA1	YDL055C	down		sce01100:Metabolic pathways	7	LYS12, PSA1, PFK2, CPA2, ACS2, URA2, SAM2	0.017193
	SAM2	YDR502C	down		sce01110:Biosynthesis of secondary metabolites	4	PSA1, PFK2, ACS2, SAM2	0.290908
	URA2	YJL130C	down		sce01230:Biosynthesis of amino acids	3	LYS12, PFK2, SAM2	0.229389
					sce00051:Fructose and mannose metabolism	2	PSA1, PFK2	0.239985
					sce00680:Methane metabolism	2	PFK2, ACS2	0.254115
					sce00250:Alanine, aspartate and glutamate metabolism	2	CPA2, URA2	0.230406
					TF	% in Yeastract	Target ORF/Genes	p-value
					Fkh1p	0.27%	PMP1 SAM2 LYS12 URA2 CPA2 ACS2 PFK2	0.00207232
					Fkh2p	0.29%	PMP1 SAM2 LYS12 CPA2 ACS2 PFK2	0.00315432
					Msn1p	0.70%	PMP1 URA2	0.00451961
					Ndd1p	0.90%	PMP1	0.00804467
M6	13 nodes 19 edges				GO Term	Count	Genes	Benjamini
	COR1	YBL045C	up		GO:0006457~protein folding	5	SSE2, SSA1, HSP82, SSA3, SSA4	0.00219488
	ERG6	YML008C	down		GO:0042026~protein refolding	3	SSE2, SSA1, HSP82	0.0147759
	HBT1	YDL223C	up		GO:0006616~SRP-dependent cotranslational protein targeting to membrane, translocation	3	SSA1, SSA3, SSA4	0.0111714
	HSP82	YPL240C	up		GO:0000165~MAPK cascade	2	SMK1, KSS1	0.296061
	KDX1	YKL161C	up		GO:0006122~mitochondrial electron transport, ubiquinol to cytochrome c	2	QCR2, COR1	0.282495
	KSS1	YGR040W	up		GO:0006468~protein phosphorylation	3	SMK1, KDX1, KSS1	0.277538
	MSG5	YNL053W	up		GO:0008360~regulation of cell shape	2	SMK1, HBT1	0.330761
	QCR2	YPR191W	up		GO:0016310~phosphorylation	3	SMK1, KDX1, KSS1	0.434363
	SMK1	YPR054W	up		GO:1902600~hydrogen ion transmembrane transport	2	QCR2, COR1	0.433833
	SSA1	YAL005C	up		KEGG Pathway	Count	Genes	Benjamini
	SSA3	YBL075C	up		sce04141:Protein processing in endoplasmic reticulum	5	SSE2, SSA1, HSP82, SSA3, SSA4	0.00214684
	SSA4	YER103W	up		sce04144:Endocytosis	3	SSA1, SSA3, SSA4	0.13651
	SSE2	YBR169C	up		sce03040:Spliceosome	3	SSA1, SSA3, SSA4	0.112803
					TF	% in Yeastract	Target ORF/Genes	p-value
					Yap6p	0.51%	SSA1 SSE2 HBT1 SSA4 MSG5	0.00469908
					Spt23p	0.38%	SSA1 SSA3 SSE2 HBT1 SSA4 KDX1 HSP82	0.00660285
M7	5 nodes 6 edges				GO Term	Count	Genes	Benjamini
	CLN2	YPL256C	up		GO:0000750~pheromone-dependent signal transduction involved in conjugation with cellular fusion	4	FAR1, STE5, STE4, STE18	7.05962e-06
	FAR1	YJL157C	up		GO:0019236~response to pheromone	3	STE5, STE4, STE18	0.00197245
	STE18	YJR086W	up		GO:0031684~heterotrimeric G-protein complex cycle	2	STE4, STE18	0.0157196
	STE4	YOR212W	up		GO:0010525~regulation of transposition, RNA-mediated	2	STE5, STE4	0.0234927
	STE5	YDR103W	up		GO:0001403~invasive growth in response to glucose limitation	2	STE5, STE4	0.125028
					GO:0007165~signal transduction	2	STE4, STE18	0.169706
					KEGG Pathway	Count	Genes	Benjamini
					sce04011:MAPK signaling pathway - yeast	3	FAR1, STE5, STE18	0.00469144
					TF	% in Yeastract	Target ORF/Genes	p-value
					Dal80p	0.50%	FAR1	0.00747018
					Rfx1p	0.28%	FAR1 CLN2	0.00822013
M8	6 nodes 7 edges				GO Term	Count	Genes	Benjamini
	ARP10	YDR106W	up		GO:0000132~establishment of mitotic spindle orientation	3	DYN1, NIP100, LDB18	0.000880043
	DYN1	YKR054C	up		GO:0040001~establishment of mitotic spindle localization	2	DYN1, PAC11	0.0266509
	LDB18	YLL049W	up		GO:0030473~nuclear migration along microtubule	2	DYN1, PAC11	0.0653639
	NIP100	YPL174C	up		KEGG Pathway	Count	Genes	Benjamini
	PAC11	YDR488C	up		sce04145:Phagosome	2	DYN1, PAC11	0.0164084
	SWC3	YAL011W	down		no significant TF
M9	34 nodes 41 edges				GO Term	Count	Genes	Benjamini
	ARG3	YJL088W	down		GO:0051321~meiotic cell cycle	7	REC8, REC102, MEI4, REC104, RED1, HOP1, SPO11	0.00548116
	ARR1	YPR199C	down		GO:0042138~meiotic DNA double-strand break formation	4	REC102, MEI4, REC104, SPO11	0.00309693
	CAR1	YPL111W	down		GO:0007131~reciprocal meiotic recombination	5	REC8, REC102, REC104, RED1, SPO11	0.0116215
	FRK1	YPL141C	up		GO:0007130~synaptonemal complex assembly	3	REC8, RED1, HOP1	0.0994945
	GLG1	YKR058W	up		GO:0000079~regulation of cyclin-dependent protein serine/threonine kinase activity	3	PCL1, PHO80, PCL10	0.178582
	GPD1	YDL022W	down		GO:0016310~phosphorylation	5	RCK1, TDA1, SSK22, HXK2, FRK1	0.506537
	GSY1	YFR015C	up		GO:0000050~urea cycle	2	ARG3, CAR1	0.474711
	HOP1	YIL072W	up		GO:0042819~vitamin B6 biosynthetic process	2	SNO1, SNZ3	0.474711
	HSV2	YGR223C	up		GO:0008615~pyridoxine biosynthetic process	2	SNO1, SNZ3	0.474711
	HXK2	YGL253W	down		GO:0051598~meiotic recombination checkpoint	2	RED1, HOP1	0.48174
	MEI4	YER044C-A	up		GO:0006468~protein phosphorylation	4	RCK1, TDA1, SSK22, FRK1	0.452731
	MMS22	YLR320W	up		GO:0042823~pyridoxal phosphate biosynthetic process	2	SNO1, SNZ3	0.451734
	MUK1	YPL070W	up		GO:0005978~glycogen biosynthetic process	2	GLG1, GSY1	0.588619
	NPL3	YDR432W	down		KEGG Pathway	Count	Genes	Benjamini
	PCL1	YNL289W	down		sce04111:Cell cycle - yeast	4	PCL1, PHO80, PHO4, PHO81	0.802387
	PCL10	YGL134W	down		sce04113:Meiosis - yeast	4	REC8, RED1, HOP1, SPO11	0.584575
	PHO4	YFR034C	down		sce00750:Vitamin B6 metabolism	2	SNO1, SNZ3	0.500298
	PHO80	YOL001W	up		TF	% in Yeastract	Target ORF/Genes	p-value
	PHO81	YGR233C	down		Hot1p	3.92%	GPD1 GSY1 PNC1 GLG1	0.00010846
	PNC1	YGL037C	up
	RCK1	YGL158W	up
	REC102	YLR329W	up
	REC104	YHR157W	up
	REC8	YPR007C	up
	RED1	YLR263W	up
	RGC1	YPR115W	up
	SFC1	YJR095W	up
	SNO1	YMR095C	up
	SNZ3	YFL059W	up
	SPO11	YHL022C	up
	SSK22	YCR073C	up
	STB2	YMR053C	up
	TDA1	YMR291W	down
	VAM7	YGL212W	up
